# Supplementary material for: Known unknowns: Filling the gaps in scientific knowledge production in the Caatinga
Source: PLoS One. 2019 Jul 3;14(7):e0219359. doi: 10.1371/journal.pone.0219359 (PMC6608954; doi:10.1371/journal.pone.0219359)
Supplement: S1 Appendix — (XLSX) [file pone.0219359.s001.xlsx]

## Sheet: Database_Paper
ID_Paper	Institution_First Author	Authors	Paper_Title	Abstract	Journal	Publication_Date	Publication_Year	Country	State	Protected_Area	Taxon_Group
497	Oregon State Universit, USA	KAUFFMAN, JB; SANFORD, RL; CUMMINGS, DL; SALCEDO, IH; SAMPAIO, EVSB	BIOMASS AND NUTRIENT DYNAMICS ASSOCIATED WITH SLASH FIRES IN NEOTROPICAL DRY FORESTS	Unprecedented rates of deforestation and biomass burning in tropical dry forests are dramatically influencing biogeochemical cycles, resulting in resource depletion, declines in biodiversity, and atmospheric pollution. We quantified the effects of deforestation and varying levels of slash-fire severity on nutrient losses and redistribution in a second-growth tropical dry forest (''Caatinga'') nea…	ECOLOGY	1993-01-01	1993	Brasil	Pernambuco	2	7
495	University of Toronto, Canadá	Barrett, SCH; Husband, BC	Ecology and genetics of ephemeral plant populations: Eichhornia paniculata (Pontederiaceae) in northeast Brazil	Organisms adapted to ephemeral habitats often display striking variation in population size owing to environmental stochasticity, Here we investigate the genetic consequences of demographic variation in Eichhornia paniculata (Pontederiaceae), an annual tristylous aquatic that inhabits ephemeral pools, ditches, and low-lying pastures in the seasonally arid caatinga region of northeast Brazil, Annu…	JOURNAL OF HEREDITY	JUL-AUG 1997	1997	Brasil	Caatinga	3	7
489	Biodiversity Research Group, GIB - IADIZA	Ojeda, RA; Blendinger, PG; Brandl, R	Mammals in South American drylands: faunal similarity and trophic structure	We compared the fauna of small mammals (less than 500 g body weight) among five major South American drylands (Atacama, Altiplano, Monte, Patagonia and Caatinga) and found considerable heterogeneity and distinctiveness in species richness and composition between these biomes. From a total of 89 recorded species, 76 of them are restricted to only one of these drylands. The highland desert, or Alti…	GLOBAL ECOLOGY AND BIOGEOGRAPHY	2000-03-01	2000	Brasil	Caatinga	3	1
483	Universidade Federal de Pernambuco	Santos, A. M.; Tabarelli, M.	DISTANCE FROM ROADS AND CITIES AS A PREDICTOR OF HABITAT LOSS AND FRAGMENTATION IN THE CAATINGA VEGETATION OF BRAZIL	Roads and cities represent huge sources of degradation for adjacent ecosystems regarding nutrient cycling, energy, water flow and species composition. In this study we test the hypothesis that distance from roads and cities is associated with habitat loss and fragmentation in the caatinga vegetation-a dry forest to scrub vegetation that covers ca. 736,000 km(2) of northeast Brazil. The study site…	BRAZILIAN JOURNAL OF BIOLOGY	2002-11-01	2002	Brasil	Alagoas	2	7
484	University of Chicago, USA	Carnaval, ACOQ	Phylogeography of four frog species in forest fragments of Northeastern Brazil - A preliminary study	I contrast mitochondrial DNA genealogies based on 612 bp of the cytochrome b gene across four co-distributed species of frogs in Northeastern Brazil. They are Hyla albomarginata, Hyla branneri, Proceratophrys boiei, and Scinax nebulosus. Samples were collected from the core or edge of six rainforest remnants in the states of Pernambuco and Alagoas. Three fragments are located within the humid Atl…	INTEGRATIVE AND COMPARATIVE BIOLOGY	2002-11-01	2002	Brasil	Pernambuco	2	4
485	Universidade Federal Rural de Pernambuco	Albuquerque, Ulysses Paulino de; Andrade, Laise de Holanda Cavalcanti	Conhecimento botânico tradicional e conservação em uma área de caatinga no estado de Pernambuco, Nordeste do Brasil	In this paper we synthesized information on the traditional botanical knowledge of a rural community in the municipal district of Alagoinha, Pernambuco state, as part of an ethnobotanical project developed in the area. We used a variety of research methods, including floristic surveys in agroforestry systems (homegardens) and in the natural vegetation. People identify and use over 108 plant speci…	Acta Botanica Brasilica	2002-09	2002	Brasil	Pernambuco	2	7 e 9
486	Universidade Federal Rural de Pernambuco	De Albuquerque, UP; Andrade, LDC	The use of plant resources of Caatinga: The case of farmers in the state of Pernambuco (Brazilian Northeast)	The results of a field research on the knowledge and use of plant resources in a rural community of the semi-arid of Pernambuco state, Brazil, were presented. The use of 75 species, reported by 30 informants for various purposes, specially as medicinal and edible, are described and commented. To point out the most important species, a quantitative analysis was performed taking into account the de…	INTERCIENCIA	2002-07-01	2002	Brasil	Pernambuco	2	7 e 9
597	Universidade Federal de Alagoas	Abel W. Albuquerque 2 , Francisco Lombardi Neto 3 , Vajapeyam S. Srinivasan 4 & José R. Santos 2	Manejo da cobertura do solo e de práticas conservacionistas nas perdas de solo e água em Sumé		Revista Brasileira de Engenharia Agrícola e Ambiental		2002	Brasil	Paraíba	3	10
480	Universidade Federal de Viçosa	Francelino, Márcio Rocha; Fernandes Filho, Elpídio Inácio; Resende, Mauro; Leite, Helio Garcia	Contribuição da caatinga na sustentabilidade de projetos de assentamentos no sertão norte-rio-grandense	A floristic survey was conducted to characterize the caatinga forest resources as well as to determine its contribution to the sustainability agrarian reform projects in western Rio Grande do Norte. This survey showed that the pioneer species were better distributed in the sampling units, indicating that these forests had been explored prior to occupation by the settlers. The closed arboreal-shru…	Revista Árvore	2003-02	2003	Brasil	Rio Grande do Norte	2	7
481	Universidade Federal de Pernambuco	Souza, Renata G.; Maia, Leonor C.; Sales, Margareth F.; Trufem, Sandra F. B.	Diversity and infectivity potential of arbuscular mycorrhizal fungi in an area of "caatinga" in the Xingo Region, State of Alagoas, Brazil.	The region occupies 2800 km2, in the States of Pernambuco, Alagoas, Sergipe and Bahia, and constitutes a preserved part of the Northeastern semi-arid ecosystem. Evaluation of the diversity and density of propagules of arbuscular mycorrhizal fungi (AMF) in the soil, as well as of the mycorrhizal colonization in plants of the area was carried out by sampling of soil and roots during the dry (August…	Revista Brasileira de Botanica	2003	2003	Brasil	Alagoas	2	8
468	Universidade Federal Rural de Pernambuco	Almeida Andrade, Karla Vitoria Siqueira; Nogueira Rodal, Maria Jesus; Araujo Lucena, Maria de Fatima; Sousa Gomes, Ana Paula	Floristic composition of an area within the Catimbau National Park, Buique, Pernambuco State, Brazil).	The dry, lowland basin of northeastern Brazil contains discontinuous areas of sedimentary deposits that have an unique and unknown flora. The present work aims to identify the floristic composition of an area within the Catimbau National Park, Pernambuco State, and to determine if it contains a subset of species common to other non-forest vegetation types growing on sedimentary deposits in the "c…	Hoehnea	DEC 04	2004	Brasil	Pernambuco	1	7
469	Instituto de Botânica de São Paulo	Paleo Konno, Tatiana Ungaretti; Lapa Wanderley, Maria das Gracas	Ditassa dardanoi TUP Konno & Wanderley, a new species from Brazil.	Ditassa dardanoi T.U.P. Konno (Apocynaceae, Asclepiadoideae) resembles Ditassa glaziovii E. Fourn. inhabit. It differs by the elongated filiform peduncle and by the outer corona segments longer than gynostegium and undulating at the apex. Its distribution ranges from the north of Minas Gerais State to Pernambuco, through 'cerrado', 'caatinga' and upland forests.	Hoehnea	DEC 04	2004	Brasil	Pernambuco e Bahia	2	7
471	Universidade Federal da Bahia	Da Rocha, Pedro Luis B.; De Queiroz, Luciano P.; Pirani, Jose Rubens	Plant species and habitat structure in a sand dune field in the Brazilian Caatinga: a homogeneous habitat harbouring an endemic biota	One dune habitat in the semi-arid Caatinga Biome, rich in endemisms, is described based on plant species composition, woody plant density, mean height and phenology and a multivariate analysis of the micro-habitats generated by variables associated to plants and topography. The local flora is composed mainly by typically sand-dweller species of Caatinga, suggesting the existence of a phytogeograp…	Revista Brasileira de Botanica	OCT-DEC04	2004	Brasil	Bahia	2	7
473	Universidade Federal da Paraíba	Gusmao, Maria Avany B.; Creao-Duarte, Antonio Jose	Diversity and faunistic analysis of Sphingidae (Lepdoptera) in areas of brejo and caatinga in Paraiba State, Brazil.	Sphingidae assemblages of a highland humid forest (brejo) and a caatinga area were studied from specimens collected with light traps, during twelve months (March, 2000 to February, 2001), with the objective of knowing the diversity and establishing some parameters aiming at monitoring of these areas. Nineteen species were collected, fifteen from brejo and fourteen from caatinga. Ten species are c…	Revista Brasileira de Zoologia	September 2004	2004	Brasil	Paraiba	1 e 2	7
474	Universidade de São Paulo	Ribeiro, MDS; da Rocha, PLB; Mendes, LAF; Perry, SF; de Oliveira, ES	Physiological effects of short-term water deprivation in the South American sigmodontine rice rat Oligoryzomys nigripes and water rat Nectomys squamipes within a phylogenetic context	Ancestrally, oryzomyine rodents have a sylvan habit, but some species have colonized the semi-arid Brazilian Caatinga. Therefore, the clade provides a suitable model for studying adaptation to such environments within a phylogenetic framework. We investigated physiological responses to short-term water deprivation in two oryzomyine rodents kept in captivity. Oligoryzomys nigripes (Olfers, 1818), …	CANADIAN JOURNAL OF ZOOLOGY-REVUE CANADIENNE DE ZOOLOGIE	AUG 2004	2004	Brasil	Bahia	2	1
475	Universidade de São Paulo	Siverio Mayworm, Marco Aurelio; Salatino, Antonio; Silveira Buckeridge, Marcos	Chemical composition of seeds of Peltophorum dubium Vog., a legume tree from the Brazilian Caatinga vegetation with potential for sustainable use of biodiversity in semi-arid regions	The Brazilian Caatinga vegetation occurs in a semi-arid region of the North-eastern Brazil which is also known as the dry polygon. Twenty three million people live in this relatively poor region which is one of the largest populations in a semiarid region in a single country. Peltophorum dubium is a legume tree native to the "caatinga" which is currently used to obtain wood for construction and s…	Hoehnea	August 2004	2004	Brasil	Bahia	2	7
476	Universidade de São Paulo	Mendes, LAF; Rocha, PLB; Ribeiro, MFS; Perry, SF; Oliveira, ES	Differences in ingestive balance of two populations of neotropical Thrichomys apereoides (Rodentia, Echimyidae)	Thrichomys apereoides is widely distributed in the Caatinga, a semi-arid region in Brazil, but is presumed to lack capabilities for water conservation. In the present study, we compared two populations of adult individuals living under different precipitation conditions (700 and 450 turn year 1). Animals from the less dry area were twice as heavy as those from the drier locality. Under ad libitum…	COMPARATIVE BIOCHEMISTRY AND PHYSIOLOGY A-MOLECULAR & INTEGRATIVE PHYSIOLOGY	2004-07-01	2004	Brasil	Bahia	2	1
477	Universidade Federal do Ceará	Andrade, JB; Oliveira, TS	Spatial and temporal-time analysis of land use in part of the semi-arid region of Ceara State, Brazil	The vegetation cover plays a key role in protection and conservation of natural resources, particularly concerning soils. This study had as objective to analyze space and time dimensions of anthropic influence on the vegetation cover in part of the semi-arid region of the Ceara State, Brazil. LANDSAT TM-5 satellite images of 1985 and 1994 combined with geoprocessing techniques were used to verify…	REVISTA BRASILEIRA DE CIENCIA DO SOLO	MAR-APR 2004	2004	Brasil	Ceará	2	10
478	Universidade Federal de Minas Gerais	Scotti, MR; Correa, EJA	Growth and litter decomposition of woody species inoculated with rhizobia and arbuscular mycorrhizal fungi in Semiarid Brazil	Jaiba Project is an irrigation enterprise and its forest reserve is one of the largest protected areas of dry deciduous forest of Caatinga. However. two accidental fires burned about 90% of the area, resulting on the elimination of the trees. This study intended to evaluate the effects of dual inoculation with Rhizobium and mycorrhizal fungi on growth of Anadenanthera peregrina and its contributi…	ANNALS OF FOREST SCIENCE	JAN-FEB 2004	2004	Brasil	Minas Gerais	1	8
581	Universidade Federal da Paraíba	Celso Feitosa Martins 1 , Marilda Cortopassi-Laurino 2 , Dirk Koedam 2 & Vera Lúcia Imperatriz-Fonseca	Espécies arbóreas utilizadas para nidificação por abelhas sem ferrão na caatinga (Seridó, PB)		Biota Neotropica		2004	Brasil	Paraíba e Rio Grande do Norte	2	6 e 7
456	Universidade Federal Rural de Pernambuco	Albuquerque, UP; Andrade, LHC; Caballero, J	Structure and floristics of homegardens in Northeastern Brazil	Despite their importance, homegardens in Northeast Brazil have not been systematically studied. A study of 31 homegardens in a dry forest region in the municipality of Alagoinha, Pernambuco, Northeastern Brazil, is described here. Species composition and structure as well as plant uses, diversity, and variability are discussed. All together, 54 woody species were found to be used for numerous pur…	JOURNAL OF ARID ENVIRONMENTS	AUG 2005	2005	Brasil	Pernambuco	2	7
457	Universidade Federal Rural de Pernambuco	Araújo, Elcida de Lima; Silva, Kleber Andrade da; Ferraz, Elba Maria Nogueira; Sampaio, Everardo Valadares de Sá Barretto; Silva, Suzene Izídio da	Diversidade de herbáceas em microhabitats rochoso, plano e ciliar em uma área de caatinga, Caruaru, PE, Brasil	The influence of the micro spatial heterogeneity in the diversity of herb plants was evaluated in a caatinga site at Caruaru, Pernambuco, Brazil. Three microhabitats were chosen: a flat area with a rocky yellow podzolic soil, a similar area with the same soil type but without rocks and an area at the border of a small intermittent stream but that is never covered by floods. In each microhabitat, …	Acta Botanica Brasilica	2005-06	2005	Brasil	Pernambuco	2	7
460	Universidade Federal de Pernambuco	Leal, IR; Da Silva, JMC; Tabarelli, M; Lacher, TE	Changing the course of biodiversity conservation in the Caatinga of northeastern Brazil	The 735,000-km(2) Caatinga is a mosaic of thorn scrub and seasonally dry forests, with more than 2000 species of vascular plants, fishes, reptiles, amphibians, birds, and mammals. Endemism in these groups varies from 7% to 57%. Inappropriate land use has already caused serious environmental damage and accelerating desertification, which is currently threatening about 15% of the region. Moreover; …	CONSERVATION BIOLOGY	2005-06-01	2005	Brasil	qualitativa	3	10
461	Université Libre de Bruxelles	Hites, NL; Mourao, MAN; Araujo, FO; Melo, MV; de Biseau, JC; Quinet, Y	Diversity of the ground-dwelling ant fauna (Hymenoptera : Formicidae) of a moist, montane forest of the semi-arid Brazilian "Nordeste"	Although the so called "green islands" of the semi-arid Brazilian "Nordeste" are economically, socially, and ecologically important, relatively little is known about their biodiversity. We present the results of the first survey of the ground-dwelling ant fauna of a secondary forest in the Serra de Baturite (4 degrees 05'-4 degrees 40' S / 38 degrees 30'-39 degrees 10' W), among the biggest of th…	REVISTA DE BIOLOGIA TROPICAL	MAR-JUN 2005	2005	Brasil	Ceará	2	6
462	Universidade Federal Rural do Rio de Janeiro	Lorenzon, M. C. A.; Matrangolo, C. A. R.	Foraging on some nonfloral resources by stingless bees (Hymenoptera, Meliponini) in a Caatinga region	In a caatinga region the flowers and nonfloral resources visited by highly eusocial bees, stingless beess and Apis mellifera (Africanized honey bee) were studied. During one year, monthly sampling took place in two sites at Serra da Capivara National Park (Piaui State, Brazil), one of them, including the local village, outside the park, and the other inside, using already existing park trails. Wi…	Brazilian Journal of Biology	MAY 2005	2005	Brasil	Piauí	1	6
463	Universidade Federal da Bahia	Freitas, Rodrigo R.; da Rocha, Pedro Luis B.; Simoes-Lopes, Paulo Cesar	Habitat structure and small mammals abundances in one semiarid landscape in the Brazilian Caatinga	Studies conducted under a major project sponsored by the Brazilian Academy of Sciences in the 1970's concluded that the small mammal fauna of the semiarid Caatinga region of Brazil is impoverished and highly restricted to mesic granite outcroppings due to the lack of water conserving physiological capabilities in its species. This work focuses the abundance of small mammals in five typical Caatin…	Revista Brasileira de Zoologia	2005-03-01	2005	Brasil	Bahia	2	1
464	Embrapa, Brasília	Leite, Edson J.	State-of-knowledge on Amburana cearensis (Fr. allem.) AC Smith (Leguminosae: Papilionoideae) for genetic conservation in Brazil	This study explores the basis for conservation action on Amburana cearensis (Fr. Allem.) A.C. Smith (Leguminosae: Papilionoideae), a wide-ranging forest species occurring in Brazil, notably in the Caatinga and Cerrado regions, and other South American countries. It offers insight into the taxon through structured reviews of knowledge of its biology, ecology, silviculture and management. Widely sc…	Journal for Nature Conservation (Jena)	2005	2005	Brasil	qualitativa	3	7
465	Universidade Estadual do Ceará	Quinet, Y; Tekule, N; de Biseau, JC	Behavioural interactions between Crematogaster brevispinosa rochai forel (Hymenoptera : Formicidae) and two Nasutitermes species (Isoptera : Termitidae)	In the savanna-like Brazilian biome "caatinga," the arboreal and polydomous ant Crematogaster brevispinosa rochai can be found cohabiting with two closely related Nasutitermes species (N. corniger and N. ephratae). This ant occupies variably sized portions of the termite nests and maintains a physical separation with its hosts by plugging the cells of the boundary areas with fibrous material. Alt…	JOURNAL OF INSECT BEHAVIOR	2005-01-01	2005	Brasil	Ceará	2	6
466	Universidade Estadual Paulista	Lombardi, Julio A.; Salino, Alexandre; Temoni, Livia G.	Floristic diversity of vascular plants in the municipality of Januiria, Minas Gerais, Brazil.	The vegetation in north Minas Gerais State is poorly known, and for some authors it is the southern limit of natural occurrence for 'carrasco' and 'caatinga' species. Floristic sampling was made in different areas of Januaria municipality, Minas Gerais, including physiognomies of 'carrasco' (tree-shrub 'caatinga'), deciduous forest, 'cerrado', floodable field and riparian vegetation ('vereda'), b…	Lundiana	JAN-JUN 2005	2005	Brasil	Minas Gerais	1 e 2	7
578	Universidade Federal Rural de Pernambuco	Ana Carolina Oliveira da Silva 1 and Ulysses Paulino de Albuquerque 1,2	Woody medicinal plants of the caatinga in the state of Pernambuco (Northeast Brazil)","Silva, Ana Carolina Oliveira da, Albuquerque, Ulysses Paulino de","Acta Botanica Brasilica		Acta Botânica Brasílica		2005	Brasil	Pernambuco	1 e 2	7
443	Universidade Federal da Paraíba	Pegado, Cláudia Maria Alves; Andrade, Leonaldo Alves de; Félix, Leonardo Pessoa; Pereira, Israel Marinho	Efeitos da invasão biológica de algaroba: Prosopis juliflora (Sw.) DC. sobre a composição e a estrutura do estrato arbustivo-arbóreo da caatinga no Município de Monteiro, PB, Brasil	Biological contamination is currently one of the main causes of biodiversity loss on the planet. The aim of this study was to evaluate the impacts caused by P. juliflora invasion on caatinga phytodiversity in Monteiro Municipality, in both the adult stratum and natural regeneration. Twenty plots of 400 m² were set up, 10 in a conserved caatinga fragment (Environment I) and 10 in a caatinga area i…	Acta Botanica Brasilica	2006-12	2006	Brasil	Paraíba	2	7
447	Associação Plantas do Nordeste	de Figueiroa, JM; Pareyn, FGC; Araujo, EDL; da Silva, CE; dos Santos, VF; Cutler, DF; Baracat, A; Gasson, P	Effects of cutting regimes in the dry and wet season on survival and sprouting of woody species from the semi-arid caatinga of northeast Brazil	The cutting of plants for wood and charcoal production is a frequent practice in the largest biome of the semi-arid region of Brazil, known as caatinga. The capacity of cut trees to regenerate has not until now been considered in the management of caatinga trees. This research evaluates the capacity for survival and sprouting of four caatinga species exposed to different types of cutting. The res…	FOREST ECOLOGY AND MANAGEMENT	JUL 1 2006	2006	Brasil	Pernambuco	2	7
448	Universidade Federal Rural de Pernambuco	Monteiro, JM; de Albuquerque, UP; de Freitas Lins-Neto, EM; de Araujo, EL; de Amorim, ELC	Use patterns and knowledge of medicinal species among two rural communities in Brazil's semi-arid northeastern region	The present work seeks to quantify the knowledge of two rural communities in the semi-arid region of the state of Pernambuco (northeastern Brazil) concerning two species of native medicinal plants: '' aroeira do sertao '', Myracrodruon urundeuva (Enal.) Fr. All. (Anacardiaceae) and '' angico '', Anadenanthera colubrina (Vell.) Brenan (Mimosaceae). Semi-structured interviews were carried out, comb…	JOURNAL OF ETHNOPHARMACOLOGY	APR 21 2006	2006	Brasil	Pernambuco	2	7
449	Universidade Federal Rural de Pernambuco	Ferraz, José Serafim Feitosa; Albuquerque, Ulysses Paulino de; Meunier, Isabelle Maria Jacqueline	Valor de uso e estrutura da vegetação lenhosa às margens do riacho do Navio, Floresta, PE, Brasil	This work was carried out at the gallery forest on the Navio stream, at Floresta (8º35'60"S; 38º34'05"W), Pernambuco, northeast Brazil. We aimed to (a) estimate the use-value of woody plants used by the local community, and to (b) relate species use-value to phytosociological parameters, as assessed from data obtained in 16 plots (20×30 m each), located in the five best preserved forest fragments…	Acta Botanica Brasilica	2006-03	2006	Brasil	Pernambuco	2	7
450	Universidade Federal de Pernambuco	Machado, IC; Lopes, AV; Sazima, M	Plant sexual systems and a review of the breeding system studies in the Caatinga, a Brazilian tropical dry forest	Backgrounds and Aims The reproductive biology of a community can provide answers to questions related to the maintenance of the intraspecific pollen flow and reproductive success of populations, sharing and competition for pollinators and also questions on conservation of natural habitats affected by fragmentation processes. This work presents, for the first time, data on the occurrence and frequ…	ANNALS OF BOTANY	FEB 2006	2006	Brasil	Pernambuco	2	7
452	Universidade Estadual da Paraíba	Mourao, Jose S.; Araujo, Helder F. P.; Almeida, Fabiana S.	Ethnotaxonomy of mastofauna as practised by hunters of the municipality of Paulista, state of Paraiba-Brazil	It was aimed in the present work to report aspects related to identification, naming and categorization of the mastofauna species of the caatinga biome, according to hunters' knowledge of Northeast Brazil. The methods of free and semi-structured interviews and guided tours were applied here. The data obtained were analyzed under the emic/etic point of view by comparing the local people's knowledg…	JOURNAL OF ETHNOBIOLOGY AND ETHNOMEDICINE	2006	2006	Brasil	Paraíba	2	1
454	Não ID; Autor Falecido; França	Le Houerou, Henri Noel	Natural environment, vegetation, rangelands, livestock and drought-evading strategies in the Brasilian Nordeste	North East Brazil is rightly considered as a semiarid zone periodically stricken by severe multi-annual droughts and alternatively by recurrent torrential rains. This paper studies the variability of annual precipitation in order to try and do justice of some legends. The size of the area varies with authors and purpose of information. But the drier part (250-600mm of mean annual rainfall), the S…	Secheresse (Montrouge)	JAN-JUN 2006	2006	Brasil	Qualitativa	2	7
577	Empresa Baiana de Desenvolvimento Agrícola	Lílian Santos Barreto 1,3 & Marina Siqueira de Castro 1,2	Ecologia de nidificação de abelhas do gÃªnero Partamona (Hymenoptera: Apidae) na caatinga, Milagres, Bahia","Barreto, LÃ­lian Santos, Castro, Marina Siqueira de","Biota Neotropica		Biota Neotropica		2006	Brasil	Bahia	2	6
425	Universidade Federal Rural de Pernambuco	De Albuquerque, Ulysses Paulino; De Medeiros, Patricia Muniz; De Almeida, Alyson Luiz S.; Monteiro, Julio Marcelino; Neto, Ernani Machado De Freltas Lins; De Melo, Joabe Gornes; Dos Santos, Janaina Patricia	Medicinal plants of the caatinga (semi-arid) vegetation of NE Brazil: A quantitative approach	The caatinga (semi-arid vegetation) is a Brazilian biome with a significant but poorly studied biodiversity closely associated with a diverse cultural heritage. The present work focused on analyzing published information available concerning medicinal plants used by traditional communities. We sought to contribute to future phytochemical and pharmacological investigations by documenting the thera…	JOURNAL OF ETHNOPHARMACOLOGY	DEC 3 2007	2007	Brasil	Paraíba, Pernambuco, Alagoas, Sergipe, Bahia	3	7
426	Universidade Federal Rural de Pernambuco	Paiva De Lucena, Reinaldo Farias; Araujo, Elcida De Lima; De Albuquerque, Ulysses Paulino	Does the local availability of woody Caatinga plants (northeastern Brazil) explain their use value?	This study investigated the use of woody plants by a rural community in an area of dry land Caatinga vegetation in northeastern Brazil. Information was obtained concerning this woody species with a diameter that is equal to or greater than 3 centimeters (cm) at soil level surveyed in 100 sample plots totaling 1 hectare (ha). The following question is the hypothesis we tested. Is a plant's relativ…	ECONOMIC BOTANY	WIN 2007	2007	Brasil	Pernambuco	2	7
427	Cambridge University, UK	Moura, Antonio Christian De A.	Primate group size and abundance in the caatinga dry forest, northeastern Brazil	The Caatinga dry forest poses a series of ecological challenges for mammals in general and primates in particular. The erratic rainfall pattern impacts on plant diversity and phenological patterns; from year to year there is marked variability in fruit production and failure to fruit is common. The harshness apparently accounts for the impoverished mammalian fauna. However, data on primate abunda…	INTERNATIONAL JOURNAL OF PRIMATOLOGY	DEC 2007	2007	Brasil	Piauí	1	1
429	Universidade Federal Rural de Pernambuco	de Oliveira, Rodrigo L. C.; Lins Neto, Ernani M. F.; Araujo, Elcida L.; Albuquerque, Ulysses P.	Conservation priorities and population structure of woody medicinal plants in an area of Caatinga vegetation (Pernambuco state, NE brazil)	In spite of heavy harvesting pressure on some of the most popular medicinal plant species, there are very few published studies concerning their conservation the semi-arid region of northeastern Brazil. In light of this fact, the present work sought to evaluate the local conservation and the harvesting sustainability of medicinal plants in an region of caatinga vegetation employing a fusion of bi…	ENVIRONMENTAL MONITORING AND ASSESSMENT	SEP 2007	2007	Brasil	Pernambuco	2	7
430	Universidade Federal Rural de Pernambuco	de Albuquerque, Ulysses Paulino; de Oliveira, Rosilane Ferreira	Is the use-impact on native caatinga species in Brazil reduced by the high species richness of medicinal plants?	A study of the diversity of uses of medicinal plants and the traditional knowledge associated with the caatinga vegetation was undertaken in the semi-arid region of Pernambuco State, NE Brazil. We tested the utilitarian redundancy model (as an analogy to the ecological redundancy hypothesis) in evaluating the implications of the use of medicinal plants by rural communities to examine whether the …	JOURNAL OF ETHNOPHARMACOLOGY	AUG 15 2007	2007	Brasil	Pernambuco	2	7
433	Embrapa Semiárido	Fernandes Santos, Carlos Antonio; de Oliveira, Viseldo Ribeiro; Piedade Kiill, Lucia Helena; Silva Sa, Ivan Ighour	RAPD genetic variability of three endangered tree species in the Brazilian Semi-Arid region	The genetic resources of the caatinga ecosystem are under intensive pressure, due to economical conditions of the inhabitants of the region, or due to pressure to establish productive activities. The goal of this work was to study the genetic variability distribution in the Brazilian Semi-Arid region for the tree species umburana-de-cheiro (Amburana cearensis (Fr. Allem.) A.C. Smith), aroeira (My…	SCIENTIA FORESTALIS	2007-06-01	2007	Brasil	Bahia, Pernambuco, Paraiba, Ceara, Minas Gerais, Rio Grande do Norte.	1 e 2	7
435	Universidade Federal da Paraíba	Agra, M. F.; Baracho, G. S.; Nurit, K.; Basilio, I. J. L. D.; Coelho, V. P. M.	Medicinal and poisonous diversity of the flora of "Cariri Paraibano", Brazil	A survey of the medical and poisonous plant diversity in the flora of the Cariri of the State of Paraiba, Brazil, has been made. Medicinal and poisonous properties of 21 plant species belonging to 96 genera and 45 families were recorded. Of these, 119 species belonging 44 families, representing about 98% of the total, are used for medicinal purposes, and five species are considered as poisonous. …	JOURNAL OF ETHNOPHARMACOLOGY	MAY 4 2007	2007	Brasil	Paraiba	2	7
437	Universidade Federal Rural de Pernambuco	Florentino, Alissandra Trajano Nunes; Araújo, Elcida de Lima; Albuquerque, Ulysses Paulino de	Contribuição de quintais agroflorestais na conservação de plantas da Caatinga, Município de Caruaru, PE, Brasil	The research presented here was undertaken in a rural area within the municipality of Caruaru. It was designed to evaluate the floristic diversity of homegardens and their role in conserving local diversity. Semi-structured interviews with the people responsible for these plots were carried out, in association with the technique of guided excursions. The sizes of the homegardens were measured, an…	Acta Botanica Brasilica	2007-03	2007	Brasil	Pernambuco	2	7
438	Universidade Federal de Pernambuco	de Farias, Gilmar Beserra	Avifauna in four areas of Caatinga strictu senso in middle-western Pernambuco, Brazil	The birds in four areas of Caatinga stricter senso in the middle-west of the State of Pernambuco, Brazil, were studied, two areas with a shrubby physiognomy (Apolonio Sales and Ieo Mandante) and two with tin arboreal physiognomy (Caraibas and Brigida). Quantitative surveys were carried out through walking along roads and tracks. stopping at regular intervals to record bird species and numbers of …	REVISTA BRASILEIRA DE ORNITOLOGIA	2007-03-01	2007	Brasil	Pernambuco	2	2
439	Universidade Federal Rural de Pernambuco	Lucena, Reinaldo F. P.; Albuquerque, Ulysses P.; Monteiro, Julio M.; De Fatima, Cecilia; Almeida, C. B. R.; Florentino, Alissandra T. N.; Feitosa Ferraz, Jose Serafim	Useful plants of the semi-arid northeastern region of Brazil - A look at their conservation and sustainable use	The use of native plants was examined in three rural communities in the semi-arid of the state of Pernambuco, in northeastern Brazil. The techniques employed in the present study combined a number of different techniques of data-gathering, including semi-structured interviews, guided tour, key-informants, and participating observation, and sampling of the vegetation to evaluate the biodiversity o…	ENVIRONMENTAL MONITORING AND ASSESSMENT	FEB 2007	2007	Brasil	Pernambuco	2	7
441	Universidade Estadual de Campinas	da Costa, R. Carvalho; de Araujo, F. Soares; Lima-Verde, L. Wilson	Flora and life-form spectrum in an area of deciduous thorn woodland (caatinga) in northeastern, Brazil	Caatinga, a deciduous thorny woodland vegetation, is encountered in the semi-arid region of northeastern Brazil. In view of the importance of the herbaceous component of caatinga plant communities, a characterization of the flora of the Nao Me Deixes Reserve in Ceara State, Brazil (4 degrees 49'34"S 38 degrees 59'09"W, at 210m a.s.l.) was undertaken. The reserve has 300ha of caatinga vegetation, …	JOURNAL OF ARID ENVIRONMENTS	2007-01-01	2007	Brasil	Ceará	1	7
407	Faculdade de Ciencias Aplicadas José Lacerda Filho	de Figueiroa, Joselma Maria; Araujo, Elcida de Lima; Corneel Pareyn, Frans Germain; Gasson, Peter; de Lima, Kleber Costa; dos Santos, Venezio Felipe; Cutler, David F.	SEASONAL VARIATIONS IN THE SURVIVAL AND BIOMASS PRODUCTION OF Caesalpinia pyramidalis Tul. AFTER COPPICING AND IMPLICATIONS FOR MANAGEMENT OF THE SPECIES	The demand for wood fuel from caatinga vegetation has caused landscape modifications and loss of biodiversity due to insufficient information on species management. As seasonal climate influences plant survival, biological rhythm, regrowth and productivity, this study aimed to evaluate the influence of seasonality on the biological rhythm and biomass production of Caesalpinia pyramidalis Tul. (Ca…	REVISTA ARVORE	NOV-DEC 2008	2008	Brasil	Pernambuco	2	7
409	Universidade Federal de Pernambuco	de Melo Santos, Andre Mauricio; Almeida Santos, Braulio	Are the vegetation structure and composition of the shrubby Caatinga free from edge influence?	(Are the vegetation structure and composition of the shrubby Caatinga free from edge influence?). Edge influence, or edge effect, drives many biological changes in fragmented landscapes. This has been extensively studied in many forest ecosystems, but it remains to be described for the Brazilian Caatinga. Based on the biotic and physical conditions of the shrubby Caatinga, our prediction a priori…	ACTA BOTANICA BRASILICA	OCT-DEC 2008	2008	Brasil	Paraíba	2	7
411	Universidade Federal da Paraíba	de Andrade, Leonaldo Alves; Fabricante, Juliano Ricardo; Alves, Aaron de Souza	The algarrobe [Prosopis juliflora (Sw) DC.]: impacts over phytodiversity and colonization strategies in invaded areas in Paraiba, Brazil	The present study aims to analyze the impact of the invasion of Prosopis juliflora (Sw.) DC over the phytodiversity of the Caatinga. The study was performed in two areas: Area I - reminiscent patches of Caatinga without the presence of P. juliflora, and Area II - area of the Caatinga which was invaded by R juliflora. In each site, ten parcels were plotted and an inventory of all shrub-arboreal in…	NATUREZA & CONSERVACAO	OCT 2008	2008	Brasil	Paraíba	2	7
413	Universidade de São Paulo	Percequillo, Alexandre R.; Hingst-Zaher, Erika; Bonvicino, Cibele R.	Systematic review of genus Cerradomys Weksler, percequillo and Voss, 2006 (Rodentia : Cricetidae : Sigmodontinae : Oryzomyini), with description of two new species from eastern Brazil	Cerradomy's is a monophyletic genus that includes four known species, Cerradomys subflavus, C maracajuensis, C. marinhus, and C. scotti, distributed throughout the open vegetation belt across South America, from northeastern Brazil to southeastern Bolivia, and from eastern to northwestern Paraguay. We revised the status of the species currently assigned to this genus by analyzing skins, skulls, k…	AMERICAN MUSEUM NOVITATES	AUG 28 2008	2008	Brasil		3	1
415	Universidade Estadual da Paraíba	Alves, Romulo R. N.; Lima, Helenice N.; Tavares, Marilia C.; Souto, Wedson M. S.; Barboza, Raynner R. D.; Vasconcellos, Alexandre	Animal-based remedies as complementary medicines in Santa Cruz do Capibaribe, Brazil	Background: The use of animal products in healing is an ancient and widespread cross-cultural practice. In northeastern Brazil, especially in the semi-arid region, animals and plants are widely used in traditional medicine and play significant roles in healing practices. Zootherapies form an integral part of these cultures, and information about animals is passed from generation to generation thr…	BMC COMPLEMENTARY AND ALTERNATIVE MEDICINE	JUL 22 2008	2008	Brasil	Pernambuco	2	9
416	Universidade Federal Rural de Pernambuco	Ramosa, Marcelo Alves; de Medeiros, Patricia Muniz; Santos de Almeida, Alyson Luiz; Patriota Feliciano, Ana Licia; de Albuquerque, Ulysses Paulino	Use and knowledge of fuelwood in an area of Caatinga vegetation in NE Brazil	Caatinga (dryland) plants used as fuel by rural communities were examined to verify the criteria that determined the preference and use of each species, as well as the techniques and patterns involved in their harvesting. Fieldwork was carried out utilizing various methodologies for collecting and analyzing data, including semi-structured interviews, guided-tours, and direct observation. Differen…	BIOMASS & BIOENERGY	2008-06-01	2008	Brasil	Pernambuco	2	7
417	Associação de Pesquisa e Preservação de Ecossistemas Aquáticos	Albano, Ciro; Girao, Weber	Birds from humid areas of hills of Aratanha, Baturite and Maranguape, Ceara State, Brazil	Birds from humid areas of hills of Aratanha, Baturite and Maranguape, Ceara State, Brazil. The richness and abundance of the birds from three isolated altitudinal wet forest (Aratanha, Baturite and Maranguape) in the Caatinga Biome, state of Ceara were surveyed. The quantitative survey was conducted in tracks inside the forest over 600 m, and 115 species were listed. The total bird richness reach…	REVISTA BRASILEIRA DE ORNITOLOGIA	2008-06-01	2008	Brasil	Ceará	2	2
418	Universidade Federal Rural de Pernambuco	Santos, J. P.; Araujo, E. L.; Albuquerque, U. P.	Richness and distribution of useful woody plants in the semi-arid region of northeastern Brazil	The species richness and distribution of useful plants in the semi-arid caatinga vegetation of northeastern Brazil was evaluated based on 20 phytosociological surveys conducted over a period of 36 years. Precipitation and altitude were analyzed as possible predictors of species richness. A total of 43 families, 130 genera, and 225 species were cataloged. The family Euphorbiaceae had the highest r…	JOURNAL OF ARID ENVIRONMENTS	MAY 2008	2008	Brasil	Pernambuco, Piauí, Sergipe, Ceará, and Paraíba	3	7
419	Universidade Federal do Ceará	Mamede, M. de A.; de Araujo, F. S.	Effects of slash and burn practices on a soil seed bank of caatinga vegetation in Northeastern Brazil	The semiarid tropical zone covers 20% of Brazil and is dominated by caatinga, a thorny deciduous savanna well adapted to seasonal water shortage and periodic drought years. This study was focused on effects of slash and burn agriculture on the soil seed bank in a Caatinga area, in Sobral, CE, Brazil. Caatinga is rich in species, called therophytes, which remain as seeds in the soil during unfavor…	JOURNAL OF ARID ENVIRONMENTS	APR 2008	2008	Brasil	Ceará	2	7
421	Universität Bayreuth, Germany	Caceres, Marcela E. S.; Luecking, Robert; Rambold, Gerhard	Corticolous microlichens in northeastern Brazil: Habitat differentiation between coastal Mata Atlantica, Caatinga and Brejos de Altitude	Based on a study of 22 sites in northeastern Brazil, including the three main vegetation types, coastal Mata Atlantica (Zona da Mata), Caatinga and Brejos de Altitude (rain forest enclaves in Caatinga areas), we studied the distribution and habitat preferences of 456 crustose and microfoliose lichen species. Alpha-diversity ranged between three and 99 species per site, with Zona da Mata and Brejo…	BRYOLOGIST	SPR 2008	2008	Brasil	Pernambuco, Alagoas, Sergipe, Paraíba e Rio Grande do Norte	3	7
422	Universidade Federal da Paraíba	Souto, Patricia Carneiro; Souto, Jacob Silva; Paes de Miranda, Jose Romilson; dos Santos, Rivaldo Vital; Alves, Allyson Rocha	Soil microbial communityand mesofauna under dry forest vegetation in the semi-arid region of Paraiba, Brazil	The biological soil activity is responsible for several physical and chemical transformations of deposited organic residues, therefore maintaining the environmental sustainability. The aim of this study was to evaluate the distribution of the soil microbial community and mesofauna in a dry forest (Caatinga) in the semi-arid region of Paraiba, northeastern Brazil. To determine the microorganism po…	REVISTA BRASILEIRA DE CIENCIA DO SOLO	JAN-FEB 2008	2008	Brasil	Paraíba	1	8
593	Universidade Federal do Ceará	Stoécio Malta Ferreira Maia (2) , Francisco Alisson da Silva Xavier (3) ,Teógenes Senna de Oliveira (4) , Eduardo de Sá Mendonça (5) & João Ambrósio Araújo Filho (6)	Frações de nitrogênio em luvissolo sob sistemas agroflorestais e convencional no semi-árido Cearense		Revista Brasileira de Ciência do Solo		2008	Brasil	Ceará	2	10
380	Universidade Federal da Paraíba	de Andrade, Leonaldo Alves; Fabricante, Juliano Ricardo; de Oliveira, Francieldo Xavier	Biological invasion by Proposis juliflora (Sw.) DC.: impacts on diversity and structure of the shrubby-arboreal component of caatinga in the state of Rio Grande do Norte, Brazil	(Biological invasion by Proposis juliflora (Sw.) DC.: impacts on diversity and structure of the shrubby-arboreal component of caatinga in the state of Rio Grande do Norte, Brazil). We studied the impacts caused by the invasion of algaroba - Prosopis juliflora (Sw.) DC. - on Caatinga biodiversity and structure. Areas in two municipalities in the state of Rio Grande do Norte were selected (Area I a…	ACTA BOTANICA BRASILICA	OCT-DEC 2009	2009	Brasil	Rio Grande do Norte	2	7
381	Universidade Estadual de Feira de Santana	Rodrigues da Cruz, Alisson Cardoso; Pascholati Gusmao, Luis Fernando	Conidial fungi from Caatinga: leaf litter species	(Conidial fungi from Caatinga: leaf litter species). An inventory of conidial fungi was carried out in six areas of extreme biological importance within the Caatinga bioi-ne. Seventy four species were collected, with seven new records for Brazil. Heliocephala zimbabweensis Decock, V. Robert & Masuka is recorded for the second time for the world, Sporidesmium verrucisporum M.B. Ellis is new to the…	ACTA BOTANICA BRASILICA	OCT-DEC 2009	2009	Brasil	Bahia, Pernambuco, Piauí e Rio Grande do Norte	1	8
382	Universidade Estadual de Feira de Santana	Rodrigues da Cruz, Alisson Cardoso; Pascholati Gusmao, Luis Fernando	Conidial fungi from Caatinga: lignicolous species	(Conidial fungi front Caatinga: lignicolous species). An inventory of the conidial fungi was carried in six areas of extreme biological importance of the Caatinga bionic. Forty one species were identified: Dactylaria cazorlii Mercado, Gene & Guarro and Thozetella queenslandica Paulus, P.Gadek & K.D. Hyde are described the second time for science; Ellisembia bambusae (M.B. Ellis) W.P. Wu, Gonytric…	ACTA BOTANICA BRASILICA	OCT-DEC 2009	2009	Brasil	Bahia, Pernambuco, Piauí e Rio Grande do Norte	1	8
383	Universidade Federal Rural de Pernambuco	dos Santos, Lucilene Lima; Ramos, Marcelo Alves; da Silva, Suzene Izidio; de Sales, Margareth Ferreira; de Albuquerque, Ulysses Paulino	Caatinga Ethnobotany: Anthropogenic Landscape Modification and Useful Species in Brazil's Semi-Arid Northeast	Caatinga Ethnobotany: Anthropogenic Landscape Modification and Useful Species in Brazil's Semi-Arid Northeast This study explores the contribution of anthropogenic landscapes in providing useful botanical resources to a Caatinga community in Pernambuco, Brazil. Ethnobotanical data were collected through semi-structured interviews using the checklist-interview method and by means of a "field herba…	ECONOMIC BOTANY	DEC 2009	2009	Brasil	Pernambuco	2	9
384	Universidade Estadual de Feira de Santana	Santos, G. M. de M.; Bispo, P. C.; Aguiar, C. M. L.	Fluctuations in Richness and Abundance of Social Wasps During the Dry and Wet Seasons in Three Phyto-Physiognomies at the Tropical Dry Forest of Brazil	The social wasp nests were quantified in three different plant physiognomies (forested Caatinga, shrubby Caatinga, and agricultural systems) to analyze the effect of environmental seasonality and plant physiognomy on the richness, nest abundance, and species composition of social wasps in the region of tropical dry forest of Brazil. The forested Caatinga physiognomy had the greatest richness of s…	ENVIRONMENTAL ENTOMOLOGY	DEC 2009	2009	Brasil	Bahia	2	6
385	Embrapa Solos, Rio de Janeiro	Costa, Thomaz C. e C. da; Oliveira, Maria A. J. de; Accioly, Luciano J. de O.; Silva, Flávio H. B. B. da	Análise da degradação da caatinga no núcleo de desertificação do Seridó (RN/PB)	The anthropic pressure on the Brazilian semi-arid biome of 'caatinga' leads to extreme degradation areas known as desertification nucleus. In the desertification nucleus of Seridó the anthropisms are characterized by burning of 'caatinga' vegetation, cotton crop in the past, pasture and native vegetation exploitation, which altered the floristic composition and the structure of the potential vege…	Revista Brasileira de Engenharia Agrícola e Ambiental	2009-12	2009	Brasil	Rio Grande do Norte	1	7
386	Fundação Oswaldo Cruz	Brandao, Martha Lima; Chame, Marcia; Passos Cordeiro, Jose Luis; de Miranda Chaves, Sergio Augusto	Diversity of wild and domestic mammal's intestinal helminths from the Caatinga of the Parque Nacional Serra da Capivara, Southeast of Piaui, Brazil	Biodiversity studies allow ecosystem assessment and monitoring of environmental changes and impacts. Parasite diversity could reflect the host/ parasite coevolutionary process and the environment changes that permit the loss, gain or maintenance of species. This survey used species/morphotypes of helminths eggs found in feces from seven wild mammal species (the groups Dasypodidae and Large Cats, …	REVISTA BRASILEIRA DE PARASITOLOGIA VETERINARIA	DEC 2009	2009	Brasil	Piauí	1	1
387	Universidade Federal Rural de Pernambuco	Cysneiros Cavalcanti, Airton de Deus; Nogueira Rodal, Maria Jesus; de Sa Barreto Sampaio, Everardo Valadares; Carvalho Costa, Keila Cristina	Floristic and structural changes after five years in a Caatinga community in Pernambuco state, Brazil	(Floristic and structural changes after five years in a Caatinga community in Pernambuco state, Brazil). Floristic and structural characteristics determined in one hectare of caatinga in 2001 were compared to data from 2006. The number of species increased from 27 to 28, one species disappeared and two others arrived. The number of plants increased significantly, from 3142 to 3567 (13.5% increase…	ACTA BOTANICA BRASILICA	OCT-DEC 2009	2009	Brasil	Pernambuco	1	7
388	Universidade Federal de Pernambuco	Nascimento, V. T.; Sousa, L. G.; Alves, A. G. C.; Araujo, E. L.; Albuquerque, U. P.	Rural fences in agricultural landscapes and their conservation role in an area of caatinga (dryland vegetation) in Northeast Brazil	Fences are very common in rural areas, and represent important landscape elements in both tropical and temperate climate regions. In spite of their marked presence and importance, fences have been little studied, principally in Brazil. The present study examined the types of fences, the diversity of species used in their construction, as well as the diversity of their uses in a rural community in…	Environment Development and Sustainability	OCT 2009	2009	Brasil	Pernambuco	2	7
389	Instituto Butantan	Prates, Ivan; Navas, Carlos A.	Cutaneous Resistance to Evaporative Water Loss in Brazilian Rhinella (Anura: Bufonidae) from Contrasting Environments	Influenced by taxonomic position. For example, bufonids are regarded as exhibiting a permeable skin that seems typical for terrestrial anurans. However, this assumption is supported by information on only four bufonid species; therefore, the enormous ecological diversity of the family remains poorly Investigated. To assess whether variation in R(s) within related bufonids correlates with environm…	COPEIA	SEP 3 2009	2009	Brasil	Rio Grande do Norte	2	4
391	Universidade Federal de Pernambuco	Bezerra, Elisangela L. S.; Machado, Isabel C.; Mello, Marco A. R.	Pollination networks of oil-flowers: a tiny world within the smallest of all worlds	In the Neotropics, most plants depend on animals for pollination. Solitary bees are the most important vectors, and among them members of the tribe Centridini depend on oil from flowers (mainly Malpighiaceae) to feed their larvae. This specialized relationship within 'the smallest of all worlds' (a whole pollination network) could result in a 'tiny world' different from the whole system. This 'ti…	JOURNAL OF ANIMAL ECOLOGY	SEP 2009	2009	Brasil	Pernambuco	1	6 e 7
392	Universidade Estadual de Feira de Santana	Silveira, Daniela Garcia; Duarte Souza, Fernanda Vidigal; Pelacani, Claudineia Regina; Souza, Antonio da Silva; da Silva Ledo, Carlos Alberto; Ferreira de Santana, Jose Raniere	Micropropagation and in Vitro Conservation of Neoglaziovia variegata (Arr. Cam.) Mez, a Fiber Producing Bromeliad from Brazil	Neoglaziovia variegata (Arr. Cam.) Mez is a Bromeliaceae native to the Caatinga, used,for fiber extraction in the Northeast Region of Brazil. The antropic activity has place this species among the threatened ones. The objective of the work was to establish an in vitro propagation and conservation of caroa. Seeds were cultivated in MS medium in the presence or absence of light. In vitro germinated…	BRAZILIAN ARCHIVES OF BIOLOGY AND TECHNOLOGY	JUL-AUG 2009	2009	Brasil	Bahia	2	7
394	Universidade Federal do Rio Grande do Norte	Silva, Thaise Sousa da; Cândido, Gesinaldo Ataíde; Freire, Eliza Maria Xavier	Conceitos, percepções e estratégias para conservação de uma estação ecológica da Caatinga nordestina por populações do seu entorno	The loss of Earth's biodiversity is a major concern for the international scientific community and megadiverse countries like Brazil are paramount for discussions about the overall situation of the planet. The Caatinga biome is probably one of the most threatened in Brazil and the implementation of Conservation Units (CU) represents a measure for protecting its natural resources and biodiversity.…	Sociedade & Natureza	2009-08	2009	Brasil	Rio Grande do Norte	1	10
395	Universidade Estadual de Feira de Santana	Funch, Roy Richard; Harley, Raymond Mervyn; Funch, Ligia Silveira	Mapping and evaluation of the state of conservation of the vegetation in and surrounding the Chapada Diamantina National Park, NE Brazil	The Chapada Diamantina National Park (CDNP) was created in the midst of a densely populated area, and significant sections of the reserve are still undergoing processes of natural regeneration after intensive diamond mining activities were initiated in the mid-1800's. An up-to-date vegetation map was needed in order to indicate the types and distribution of regional vegetation assemblages in an e…	Biota Neotropica	2009-06	2009	Brasil	Bahia	1	7
398	Universidade Federal de Pernambuco	Moura, Debora C.; Schlindwein, Clemens	The Gallery Forests of the Sao Francisco River as Corridors for Euglossine Bees (Hymenoptera: Apidae) from Tropical Rainforests	Euglossini are typical bees of Neotropical rainforests and only a few species occur in the Caatinga. The Sao Francisco river, which is the only permanent river in the semi-arid NE-Brazil, is bordered by a gallery forest with evergreen leaves. This environment offers floral rewards along the year. Surveys of euglossine bees by attracting males to scent baits showed that species of the Atlantic Rai…	NEOTROPICAL ENTOMOLOGY	MAR-APR 2009	2009	Brasil	Pernambuco, Alagoas, Sergipe e Bahia	1	6
399	Embrapa Minas Gerais	Costa, Thomaz Correa e Castro; Accioly, Luciano José de Oliveira; Oliveira, Luciana Mara Temponi; Oliveira, Maria Aparecida José de; Guimarães, Daniel Pereira	Interação de fatores biofísicos e antrópicos com a diversidade florística na indicação de áreas para conservação do Bioma Caatinga	The flora diversity of caatinga biome was related to biophysical and human factors as an indication of conservation areas. Multicriteria analysis was used to indicate regions with favorable conditions for greater diversity, through biophysical factors, and regions with less human pressure, based on socioeconomic variables extracted from agricultural census. The results were compared with inventor…	Sociedade & Natureza	2009-04	2009	Brasil	Caatinga	3	7
401	Universidade Federal da Paraíba	da Silva Vieira, Washington Luiz; Santana, Gindomar Gomes; Arzabe, Cristina	Diversity of reproductive modes in anurans communities in the Caatinga (dryland) of northeastern Brazil	Anuran reproductive activities in xeric environments are strongly influenced by local rainfall and temperatures. Anuran species that inhabit the Caatinga biome in northeastern Brazil demonstrate numerous behavioral and reproductive strategies that avoid or minimize the negative effects of elevated temperatures and scarce water resources on egg development. Among the various anuran species found i…	BIODIVERSITY AND CONSERVATION	2009-01-01	2009	Brasil	Paraíba	1 e 2	4
402	Universidade Federal Rural de Pernambuco	de Albuquerque, Ulysses Paulino; de Sousa Araujo, Thiago Antonio; Ramos, Marcelo Alves; do Nascimento, Viviany Teixeira; Paiva de Lucena, Reinaldo Farias; Monteiro, Julio Marcelino; Alencar, Nelson Leal; Araujo, Elcida de Lima	How ethnobotany can aid biodiversity conservation: reflections on investigations in the semi-arid region of NE Brazil	Ethnobotany is a relatively new discipline but its social and scientific roles are becoming more consistently defined and its importance as a tool for complimenting management and conservation strategies at local and regional levels is now well recognized by the scientific community throughout the world. In the present work we have collected information from four years of ethnobotanical study in …	BIODIVERSITY AND CONSERVATION	2009-01-01	2009	Brasil	Pernambuco	2	7
403	Universidade Estadual da Paraíba	Alves, Romulo R. N.; Mendonca, Livia E. T.; Confessor, Maine V. A.; Vieira, Washington L. S.; Lopez, Luiz C. S.	Hunting strategies used in the semi-arid region of northeastern Brazil	Hunting for wild animals is stimulated by the many different human uses of faunal resources, and these animals constitute important subsistence items in local communities in the Caatinga region. In order to gain access to these resources, hunters have developed a series of techniques and strategies that are described in the present work. The principal hunting techniques encountered were: waiting,…	JOURNAL OF ETHNOBIOLOGY AND ETHNOMEDICINE	2009	2009	Brasil	Paraíba	2	1, 3 e 4
404	Universidade Estadual da Paraíba	Ferreira Alves, Lania Isis; Pereira da Silva, Monica Maria; Vasconcelos, Kelton Jean C.	VISON OF JUAZEIRINHO/PB AGRICULTURAL COMMUNITIES REFERRING THE EXTINCTION OF BIODIVERSITY OF CAATINGA	The current model of economic development is based on a predatory and exculpatory vision, which discloses a way of being inhuman. Implying in changes of perception, thoughts and values, it has seen, that the form as the nature is explored in accordance with varies the ambient perception of the community or group. This work objectified to analyze the perception of Juazeirinho/PB agricultural commu…	REVISTA CAATINGA	2009	2009	Brasil	Paraíba	2	9
405	Instituto Nacional do Semiárido	Meira de Andrade, Maria Veronica; de Andrade, Albericio Pereira; da Silva, Divan Soares; de Alcantara Bruno, Riselane Lucena; Guedes, Daniely Sales	FLORISTIC SURVEY AND STRUCTURES PHYTOSOCIOLOGICAL OF THE HERBACEOUS EXTRACT AND SUBARBUSTIVE IN AREAS OF CAATINGA IN THE CARIRI PARAIBA, BRAZIL	This research had as objective determination the floristic composition and some parameters phytosociological of the herbaceous vegetation of caatinga. The studied area is located in the located in the experiment station of UFPB, in the county of Sao Joao do Cariri, Paraiba, Brazil. Three caatinga physionomy were selected where were plots fixed of 10mx10m, an open one and another closed, containin…	REVISTA CAATINGA	2009	2009	Brasil	Paraíba	2	7
406	Universidade Federal da Paraíba	Do Rego, Mailson Monteiro; Araujo, Emmanuelle Rodrigues; Do Rego, Elizanilda Ramalho; De Castro, Juliana Pereira	IN VITRO SEED GERMINATION OF MANDACARU (Cereus jamacaru DC.)	Mandacaru (Cereus jamacaru DC.) is a native cactus of Caatinga with a big importance for development sustainable and biodiversity conservation of this biome. The goal of this work was to disinfest and promoter seed germination of this specie in vitro. For this different concentration of the sodium hypochlorite solution and sucrose were evaluated. The experimental design was completely randomized …	REVISTA CAATINGA	2009	2009	Brasil	Paraíba	2	7
574	Universidade do Estado do Rio de Janeiro	Luciana Guedes Pereira 1 & Lena Geise	Non-flying mammals of Chapada Diamantina (Bahia, Brazil)","Pereira, Luciana Guedes, Geise, Lena","Biota Neotropica		Biota Neotropica		2009	Brasil	Bahia	1	1
345	Universidade Federal de Pernambuco	Melo, Yanna; Cordula, Elisabeth; Machado, Silvia R.; Alves, Marccus	Nectary morphology of Leguminosae senso lato in areas of dry seasonal forest in Brazil	(Nectary morphology of Leguminosae senso lato in areas of dry seasonal forest in Brazil). Extrafloral nectaries (Efns) are nectar secreting glands found in many species of Angiosperms, including Leguminosae. These structures have various forms (elevated, embedded; stalk present or not; different colors) and positions on the plants (on the rachis, on the petiole), and these characteristics are rel…	ACTA BOTANICA BRASILICA	OCT-DEC 2010	2010	Brasil	Pernambuco	2	7
348	Universidade Federal de Pernambuco	Leal, Inara R.; Bieber, Ana Gabriela D.; Tabarelli, Marcelo; Andersen, Alan N.	Biodiversity surrogacy: indicator taxa as predictors of total species richness in Brazilian Atlantic forest and Caatinga	The use of indicator taxa as biodiversity surrogates has received widespread attention in conservation planning, but remains a highly contentious issue. Here we assess biodiversity surrogacy in the two most important biomes of tropical northeastern Brazil, Atlantic forest and Caatinga. We examine the extent to which species richness is correlated among taxonomic groups, and assess relationships b…	BIODIVERSITY AND CONSERVATION	2010-11-01	2010	Brasil	Alagoas	1	6 e 7
349	Universidade Federal de Goiás	de Oliveira, Guilherme; Felizola Diniz-Filho, Jose Alexandre	Spatial patterns of terrestrial vertebrates richness in Brazilian semiarid, Northeastern Brazil: Selecting hypotheses and revealing constraints	We tested the species-energy and environmental-stability hypotheses to evaluate if they explain the species richness patterns of terrestrial vertebrates in Caatinga, an arid biome in northeast Brazil. Furthermore, we determined which climate conditions constrain richness patterns in different taxonomic groups, taking into account their ecological and life-history characteristics. Amphibian richne…	JOURNAL OF ARID ENVIRONMENTS	2010-11-01	2010	Brasil	Caatinga	3	1, 2, 3 e 4
350	Instituto Agronômico de Pernambuco	do Espirito Santo Mergulhao, Adalia Cavalcanti; Burity, Helio Almeida; Goto, Bruno Tomio; Maia, Leonor Costa	Diversity of arbuscular mycorrhizal fungi in a gypsum mining impacted semiarid area	(Diversity of arbuscular mycorrhizal fungi in a gypsum mining impacted semiarid area). The aim of this work was to evaluate the impact of gypsum mining on the occurrence and diversity of arbuscular mycorrhizal fungi (AMF). Soil samples were collected in the rainy and dry periods in four areas of a gypsum mine: native preserved "caatinga" (NC); mine vicinity (MS); reject area (RA); interface betwe…	ACTA BOTANICA BRASILICA	OCT-DEC 2010	2010	Brasil	Pernambuco	2	8
351	Universidade Federal do Ceará	Araujo de Freitas, Regina Celli; Matias, Ligia Queiroz	Sampling effort and species richness of Angiosperms in the state of Ceara, Brazil	(Sampling effort and species richness of Angiosperms in the state of Ceara, Brazil). The state of Ceara, located in northeast Brazil, has a predominantly semi-arid climate. To guide future inventories of the flora, a preliminary survey of collections in the state was made, where we analyzed sampling effort and species richness of Asteraceae, Euphorbiaceae, Fabaceae, Poaceae and Rubiaceae. Geograp…	ACTA BOTANICA BRASILICA	OCT-DEC 2010	2010	Brasil	Ceará	3	7
352	Universidade Federal do Rio Grande do Norte	da Silva, Thaise Sousa; Xavier Freire, Eliza Maria	Perception and use of fauna resources in communities surrounding a conservation unit in northeast Brazil	Biodiversity is threatened by many human activities, and the creation of new Conservation Units (CUs) attempts to reduce this threat. However, this alone has not achieved the expected results. Partnerships are being established with local communities through research that includes the perceptions of these individuals. Environmental Perception has been used to understand and improve the people-env…	Acta Scientiarum Biological Sciences	OCT-DEC 2010	2010	Brasil	Rio Grande do Norte	1	9
353	Universidade Federal de Campina Grande	de Lacerda, Alecksandra Vieira; Barbosa, Francisca Maria; Soares, Joao Juares; de Vasconcellos Barbosa, Maria Regina	Floristic composition of shrubby-arboreal component in three riparian vegetation areas in the State of Paraiba, semiarid region, Brazil	Aimed in the present work to study the floristic composition of shrubby and tree in three riparian vegetation areas and compare with other study realized in the basin of the Taperoa River, in the paraiban semiarid. A floristic survey was carried out from January 2004 throughout June 2006, covering riparian areas along the intermittent streams Cazuzinha (7 degrees 26'13 '' S and 36 degrees 54'30 '…	BIOTA NEOTROPICA	OCT-DEC 2010	2010	Brasil	Paraíba	1 e 2	7
354	Universidade Federal do Rio Grande do Norte	Araujo, V. F. P.; Bandeira, A. G.; Vasconcellos, A.	Abundance and stratification of soil macroarthropods in a Caatinga Forest in Northeast Brazil	In arid and semiarid environments seasonality usually exerts a strong influence on the composition and dynamics of the soil community The soil macroarthropods were studied in a Caatinga forest located in the Reserva Particular do Patrimonio Natural (RPPN) Fazenda Almas Sao Jose dos Cordeiros Paraiba Brazil Samples were collected during the dry and rainy seasons following the method proposed by th…	BRAZILIAN JOURNAL OF BIOLOGY	OCT 2010	2010	Brasil	Paraíba	1	6
355	Universidade Estadual da Paraíba	da Silva, Marcio J.; Figueiredo, Bruno R. S.; Ramos, Robson T. C.; Medeiros, Elvio S. F.	Food resources used by three species of fish in the semi-arid region of Brazil	Temporary and semi-permanent aquatic habitats in semi-arid Brazil have been reported as important sites supporting a diverse fish fauna. As such, they must be able to trophically sustain fish species that feed at different trophic levels. This study aims to describe the diets of Astyanax aff. bimaculatus, Hoplias malabaricus and Prochilodus brevis in aquatic systems in semi-arid Brazil, providing…	NEOTROPICAL ICHTHYOLOGY	OCT-DEC 2010	2010	Brasil	Rio Grande do Norte, Paraíba e Pernambuco	2	5
356	Universidade Estadual de Feira de Santana	Dorea, Marcos da Costa; Aguiar, Candida M. L.; Figueroa, Luis E. R.; Lima, Luciene C. Lima E.; dos Santos, Francisco de Assis R.	Pollen residues in nests of Centris tarsata Smith (Hymenoptera, Apidae, Centridini) in a tropical semiarid area in NE Brazil	Pollen sources used by Centris tarsata bees were identified in an area of "caatinga" vegetation (Canudos Biological Station) in NE Bahia, NE Brazil, by analyzing the pollen residues encountered in the nests. The analysis of the pollen residues was performed by pulverizing the sediments used to construct the cells, followed by the application of the acetolysis method. Thirty-one pollen types were …	APIDOLOGIE	SEP-OCT 2010	2010	Brasil	Bahia	1	6
357	Universidade Federal do Rio Grande	Loebmann, Daniel; Baptista Haddad, Celio Fernando	Amphibians and reptiles from a highly diverse area of the Caatinga domain: composition and conservation implications	We surveyed the herpetofauna from the Complex of Planalto da Ibiapaba (CPI), CE, Brazil, during two years, using five sampling methods and information available in the literature. The amphibians are represented by 38 species distributed into nine families. The reptiles found summed 84 species, distributed into 25 families. Most amphibians collected exhibited wide occurrence along CPI, where we re…	BIOTA NEOTROPICA	JUL-SEP 2010	2010	Brasil	Ceará	1	3 e 4
358	Museu Paraense Emílio Goeldi	da Rocha, Waldima Alves; da Costa Prudente, Ana Lucia	THE SNAKE ASSEMBLAGE OF PARQUE NACIONAL DE SETE CIDADES, STATE OF PIAUI, BRAZIL	We describe the composition, abundance and some natural history aspects of the snake community of Parque Nacional de Sete Cidades (PNSC), Municipality of Piracuruca, State of Piaui, northeastern Brazil, and compare its composition with those of nine other localities in Brazil. We used three sampling methods: time-constrained search, pitfall traps with drift fence and incidental encounters, and re…	South American Journal of Herpetology	AUG 2010	2010	Brasil	Piauí	1	3
359	Universidade Estadual de Feira de Santana	de Mendonca Santos, Gilberto M.; Lima Aguiar, Candida M.; Mello, Marco A. R.	Flower-visiting guild associated with the Caatinga flora: trophic interaction networks formed by social bees and social wasps with plants	We conducted a comparative analysis of bee-plant and wasp-plant interaction networks, aiming at the identification of similarities and differences between networks of flower-visiting groups with direct or indirect mutualism with plants. We measured for each network: number of social bees and social wasps, number of plants visited (P), degree of nestedness, number of observed (I) and possible inte…	APIDOLOGIE	JUL-AUG 2010	2010	Brasil	Bahia	2	6 e 7
360	Universidade Federal de Pernambuco	Goto, Bruno Tomio; da Silva, Gladstone Alves; Yano-Melo, Adriana Mayumi; Maia, Leonor Costa	Checklist of the arbuscular mycorrhizal fungi (Glomeromycota) in the Brazilian semiarid	Seventy-nine species of arbuscular mycorrhizal fungi (AMF) are reported for the semiarid Caatinga biome of Northeast Brazil. Data are based primarily on research by L.C. Maia and co-workers during the past 20 years. The full checklist is available at www.mycotaxon.com/resources/weblists.html.	MYCOTAXON	JUL-SEP 2010	2010	Brasil	Caatinga	3	6
361	Universidade Federal do Rio Grande do Norte	Vasconcellos, Alexandre; Andreazze, Ricardo; Almeida, Adriana M.; Araujo, Helder F. P.; Oliveira, Eduardo S.; Oliveira, Uirande	Seasonality of insects in the semi-arid Caatinga of northeastern Brazil	Seasonality of insects in the semi-arid Caatinga of northeastern Brazil. Insects are essential to tropical ecosystems functioning. In semi-arid regions, the increase in abundance and/or activity (e.g. reproduction and foraging behavior) of insects is usually associated with climatic variables. The present study investigates which climatic variables are best predictors of insect abundance in an ar…	REVISTA BRASILEIRA DE ENTOMOLOGIA	JUL-SEP 2010	2010	Brasil	Paraíba	1	6
363	Universidade Federal do Rio Grande do Norte	Araujo, Cristiane S.; Candido, Denise M.; de Araujo, Helder F. P.; Dias, Sidclay C.; Vasconcellos, Alexandre	Seasonal variations in scorpion activities (Arachnida: Scorpiones) in an area of Caatinga vegetation in northeastern Brazil	Seasonal variations in scorpion activity were investigated during a 24 month period in an area of Caatinga (dryland) vegetation in the state of Paraiba, Brazil. The total number of scorpions captured was correlated with climatic variables and prey abundance. Scorpions were captured monthly using pitfall traps; their potential prey was captured using malaise, beating trays and pitfalls. A total of…	ZOOLOGIA	2010-06-01	2010	Brasil	Paraíba	1	6
364	Universidade Federal de Pernambuco	Drechsler-Santos, E. R.; Santos, P. J. P.; Gibertoni, T. B.; Cavalcanti, M. A. Q.	Ecological aspects of Hymenochaetaceae in an area of Caatinga (semi-arid) in Northeast Brazil	The diversity of Hymenochaetaceae and its relationship with native plants of the Caatinga were investigated in two stands (56 km(2) each) in the Parque Nacional do Catimbau, State of Pernambuco, Northeast Brazil. The basidiomata collected on both live and dead trees represented 14 species of Hymenochaetaceae. Eleven of them belonged to Phellinus, six of which were new records to the Brazilian sem…	FUNGAL DIVERSITY	MAY 2010	2010	Brasil	Pernambuco	1	8
366	Universidade Estadual de Feira de Santana	Buril, Maria Teresa; Ribeiro do Santos, Francisco de Assis; Alves, Marccus	Pollen diversity of Mimosoideae taxa (Leguminosae) from a caatinga region, Pernambuco, Brazil	(Pollen diversity of Mimosoideae taxa (Leguminosae) from a caatinga region, Pernambuco, Brazil). Mirandiba municipality in Pernambuco, is a prioritary conservation area for caatinga. It has almost 25% of Leguminosae species from the castings, where 23 species in 13 genera belong to the Mimosoideae subfamily and 6 species are endemics. The pollen grains of 19 mimosoid taxa were characterized by th…	ACTA BOTANICA BRASILICA	JAN-MAR 2010	2010	Brasil	Pernambuco	2	7
367	Universidade Federal Rural de Pernambuco	Alencar, Nelson Leal; de Sousa Araujo, Thiago Antonio; Cavalcanti de Amorim, Elba Lucia; de Albuquerque, Ulysses Paulino	The Inclusion and Selection of Medicinal Plants in Traditional Pharmacopoeias-Evidence in Support of the Diversification Hypothesis	The Inclusion and Selection of Medicinal Plants in Traditional Pharmacopoeias-Evidence in Support of the Diversification Hypothesis. An ethnobotanical study with phytochemical analyses was undertaken to examine the medicinal plants used by residents of a small rural community in northeastern Brazil. The present work tested two ideas that attempt to explain the inclusion and selection of medicinal…	ECONOMIC BOTANY	2010-03-01	2010	Brasil	Pernambuco	2	9
368	Universidade Federal de Pernambuco	Sampaio, Everardo; Gasson, Peter; Baracat, Amelia; Cutler, David; Pareync, Frans; Lima, Kleber Costa	Tree biomass estimation in regenerating areas of tropical dry vegetation in northeast Brazil	Allometric equations have been developed for various different vegetation types but have rarely been validated in the field and never for dry tropical forest such as caatinga. In three areas of semi-arid Brazil, with regenerating caatinga vegetation, we measured and weighed twelve hundred individuals of four tree species and used the data to validate equations previously determined in mature caat…	FOREST ECOLOGY AND MANAGEMENT	MAR 1 2010	2010	Brasil	Pernambuco	2	7
369	Universidade Federal de Pernambuco	de Araujo Lucena, Maria de Fatima; Alves, Marccus	Taxonomic notes for Euphorbiaceae s.l. from Northeastern Brazil	Taxonomic notes for Euphorbiaceae s.l. from Northeastern Brazil. Recent taxonomic studies carried out in Euphorbiaceae from the Caatinga, including field collections and surveys of 14 herbaria, have revealed 29 taxa to be added to the previously published checklist of the family in the Northeast. The taxa are presented with information on synonymy, type material and voucher specimens. Comments re…	Hoehnea	2010-03-01	2010	Brasil	Paraíba, Pernambuco e Sergipe	1 e 2	7
370	Universidade Estadual de Campinas	da Silva, Marcos Jose; Goulart de Azevedo Tozzi, Ana Maria; Lewis, Gwilym P.	Two new species of Lonchocarpus (Leguminosae, Papilionoideae, Millettieae) from Brazil	Two new species of Lonchocarpus from Brazil, assigned to sect. Laxiflori Benth., are described and illustrated and their affinities, geographical distribution and conservation status are discussed. Lonchocarpus laticiferus from arboreal caatinga vegetation of Bahia State, and deciduous forest of Minas Gerais State is related to L. montanus A. M. G. Azevedo ex M. J. Silva & A. M. G. Azevedo. Lonch…	Kew Bulletin	2010-03-01	2010	Brasil	Bahia	2	7
371	Universidade Federal do Rio Grande do Norte	Roque, A. A.; Rocha, R. M.; Lolola, M. I. B.	Use and diversity of medicinal plants from Caatinga in the rural community of Laginhas, Caico Municipality, Rio Grande do Norte State (Northeast of Brazil)	Use and diversity of medicinal plants from Caatinga in the rural community of Laginhas, Caico Municipality, Rio Grande do Norte State (Northeast of Brazil). The present study aimed to identify the different uses of medicinal plants native to Caatinga biome in a rural community from Caico Municipality, Rio Grande do Norte State, Brazil. Semi-structured and structured interviews with local speciali…	Revista Brasileira de Plantas Medicinais	FEB 2010	2010	Brasil	Rio Grande do Norte	2	9
372	Universidade Estadual da Paraíba	da Nobrega Alves, Romulo Romeu; Nogueira, Emerina E. G.; Araujo, Helder F. P.; Brooks, Sharon E.	Bird-keeping in the Caatinga, NE Brazil	Brazil has one of the greatest bird diversities in the world, with around 1,800 species. However, many species are now threatened by illegal capture and trade that is largely driven by the culture of keeping wild birds as pets. This study documents the nature and purpose of bird capture and trade in the semi-arid Caatinga biome in northeastern Brazil, which has around 510 bird species and a popul…	HUMAN ECOLOGY	FEB 2010	2010	Brasil	Paraíba	2	2
373	Universidade Federal do Rio Grande do Norte	Vasconcellos, Alexandre; Bandeira, Adelmar G.; Moura, Flavia Maria S.; Araujo, Virginia Farias P.; Gusmao, Maria Avany B.; Constantino, Reginaldo	Termite assemblages in three habitats under different disturbance regimes in the semi-arid Caatinga of NE Brazil	The termite assemblages of three sites of Caatinga under different levels of anthropogenic disturbance in the semi-arid region of northeastern Brazil were sampled using 65 x 2 m transects. A total of 26 species of termites were present in the three sites, and 196 encounters were recorded in the transects. The termite assemblages were considerably different among sites, with a conspicuous reductio…	JOURNAL OF ARID ENVIRONMENTS	FEB 2010	2010	Brasil	Paraíba	1	6
375	Universidade Federal de Pernambuco	Pompelli, Marcelo Francisco; da Rocha Gomes Ferreira, Debora Teresa; da Silva Cavalcante, Polyana Geysa; Salvador, Taciana de Lima; de Hsie, Bety Shiue; Endres, Lauricio	Environmental influence on the physico-chemical and physiological properties of Jatropha curcas seeds	The present study investigated the influence of two Brazilian environments on the physico-chemical and physiological properties of Jatropha curcas L. (physic nut) - an oilseed plant of great potential in biodiesel production. Fruits and seeds of plants grown in the Brazilian Atlantic rainforest (AF) and in the semiarid climate of Caatinga (SA) were compared. Fruits from the SA were longer, wider …	AUSTRALIAN JOURNAL OF BOTANY	2010	2010	Brasil	Alagoas	2	7
376	Universidade de Brasília	Silveira, Leandro; Jacomo, Anah T. A.; Astete, Samuel; Sollmann, Rahel; Torres, Natalia M.; Furtado, Mariana M.; Marinho-Filho, Jader	Density of the Near Threatened jaguar Panthera onca in the caatinga of north-eastern Brazil	We report the first estimate of jaguar density in the semi-arid caatinga biome of north-eastern Brazil. During August-October 2007, in the Serra da Capivara National Park, we used camera traps to identify and count jaguars. Jaguar abundance and density were calculated using mark-recapture models. In a sampling effort of 1,249 camera-trap-nights we identified 12 adult jaguars and estimated an 2 ab…	ORYX	2010-01-01	2010	Brasil	Piauí	1	1
377	Universidade Federal de Pernambuco	Cordula, Elisabeth; de Queiroz, Luciano Paganucci; Alves, Marccus	DIVERSITY AND DISTRIBUTION OF PRIORITY AREA'S LEGUMINOSAE FOR THE CAATINGA CONSERVATION IN PERNAMBUCO - BRAZIL	Two main floristics groups of the family exist in the Caatinga with different composition happening in two types of substrata: (1) in areas of sedimentary soil (2) in derived areas of the crystalline embasement. Due to the importance of Leguminosae in the biome, an inventory floristic of a defined area was accomplished by the Ministry of the Environment as priority for researches you inform in th…	REVISTA CAATINGA	2010	2010	Brasil	Pernambuco	2	7
378	Universidade Estadual de Campinas	Cysneiros Cavalcanti, Airton de Deus; Nogueira Rodal, Maria De Jesus	EDGE EFFECT AND DYNAMICS OF WOODY PLANTS IN AREA OF CAATINGA VEGETATION IN CANAUBAIS, RN	Considering the importance of studies in communities dynamics, especially in vegetation sites with anthropogenic disturbs as Caatinga of Northeastern Brazil, was evaluate the edge effect caused by the opening of a oil duct on the dynamics of plants in three physiognomies of Caatinga (open shrub, riparian shrub dense and shrub dense) over 15 months (May/2007, January/2008 and August/2008), taking …	REVISTA CAATINGA	2010	2010	Brasil	Rio Grande do Norte	2	7
379	Universidade Estadual de Feira de Santana	do Espirito Santo, Fabio da Silva; de Siqueira Filho, Jose Alves; de Melo Junior, Julio Cesar Ferreira; Gervasio, Eliezer Santurbano; Barreto de Oliveira, Abdinardo Moreira	HOW MUCH THE SEEDS OF CAATINGA PLANTS ARE WORTH? A METHODOLOGICAL PROPOSAL	The accelerated process of environmental degradation in the Sao Francisco Drainage Basin (BHSF) has generated a high demand for seeds destined to the production of plant propagules. However there is no information about the commercial value of the diaspores of forest species which occur in the BHSF. The objective of this study is to propose a system to evaluate the worthiness of the kilogram of s…	REVISTA CAATINGA	2010	2010	Brasil	Bahia e Pernambuco	2	7
567	Universidade Federal do Rio Grande do Norte	Melissa Gogliath 1,2,4 , Leonardo Barros Ribeiro 1,3 & Eliza Maria Xavier Freire 1,2,3	Forced copulation attempt in the Blue-tailed Lizard, Micrablepharus maximiliani (Reinhardt &amp		Biota Neotropica		2010	Brasil	Rio Grande do Norte	2	3
569	Universidade Federal do Rio Grande do Norte	SILVA, T.S.*; FREIRE, E.M.X.	Abordagem etnobotânica sobre plantas medicinais citadas por populaÃ§Ãµes do entorno de uma unidade de conservaÃ§Ã£o da caatinga do Rio Grande do Norte, Brasil","Silva, T.S., Freire, E.M.X.","Revista Brasileira de Plantas Medicinais		Revista Brasileira de Plantas Medicinais		2010	Brasil	Rio Grande do Norte	1	9
288	Universidade Estadual de Maringá	Simoes, Nadson R.; Ribeiro, Sylvia M. M. S.; Sonoda, Sergio L.	Diversity and structure of microcrustacean assemblages (Cladocera and Copepoda) and limnological variability in perennial and intermittent pools in a semi-arid region, Bahia, Brazil	Temporary wetlands undergo recurrent drought due to the scarcity of water, which disrupts the hydrological connectivity with adjacent aquatic systems. However, some environments retain water for longer periods, allowing greater persistence of the community. The current study evaluated differences in the microcrustacean assemblages and limnological variability between perennial and intermittent po…	IHERINGIA SERIE ZOOLOGIA	DEC 30 2011	2011	Brasil	Bahia	1	6
289	Universidade Federal do Ceará	Nunes, Francyregis A.; Martins Segundo, Glauco B.; Vasconcelos, Yuri B.; Azevedo, Raul; Quinet, Yves	Ground-foraging ants (Hymenoptera: Formicidae) and rainfall effect on pitfall trapping in a deciduous thorn woodland (Caatinga), Northeastern Brazil	The semi-arid Caatinga is the fourth largest biome of Brazil, which biota still remains one of the most poorly known, especially with regard to invertebrate groups. In this study, a ground-foraging ant assemblage was surveyed during one year and the effect of rainfall on pitfall trapping was assessed. The study was performed in an area located in the municipality of Pentecoste (3 degrees 48' S - …	REVISTA DE BIOLOGIA TROPICAL	DEC 2011	2011	Brasil	Ceará	2	6
290	Universidade Potiguar	da Silva, Marcelo; de Albuquerque Franca, Bruno Rodrigo; Garcia de Lima Hagi, Luiz Yoshihiro; Neto, Miguel Rocha; de Oliveira, Damiao Valdenor; Pichorim, Mauro	New sites and range extensions for endemic and endangered birds in extreme north-east Brazil	Between 1998 and 2011 we surveyed diverse localities within the Atlantic Forest and Caatinga biomes in the north-east Brazilian state of Rio Grande do Norte, registering the presence of Ochraceous Piculet Picumnus Ulnae, Silvery-cheeked Antshrike Sakesphorus cristatus and Yellow-faced Siskin Sporagra yarrellii, none of which had definitely been recorded previously in the state. We also present ne…	Bulletin of the British Ornithologists' Club	DEC 2011	2011	Brasil	Rio Grande do Norte	1 e 2	2
291	Universidade Federal de Sergipe	de Freitas, Evellyn Borges; De-Carvalho, Crizanto Brito; Ferrari, Stephen F.	Abundance of Callicebus barbarabrownae (Hershkovitz 1990), (Primates: Pitheciidae) and other nonvolant mammals in a fragment of arboreal Caatinga in northeastern Brazil	The semi-arid Caatinga of the Brazilian northeast is a fragile, poorly known scrubland biome, which suffers increasing anthropogenic impacts. While 143 mammal species are known from the biome, few data are available on community composition or population parameters. In the present study, a 115-ha fragment of arboreal caatinga was surveyed in northern Sergipe in 2009 using standard line transect p…	MAMMALIA	2011-11-01	2011	Brasil	Sergipe	2	1
292	Universidade Federal de Pernambuco	Ferreira Junior, Washington Soares; Ladio, Ana Haydee; de Albuquerque, Ulysses Paulino	Resilience and adaptation in the use of medicinal plants with suspected anti-inflammatory activity in the Brazilian Northeast	Ethnopharmacological relevance: This study uses the utilitarian redundancy model as a basis to investigate issues related to the preference for plants native to the Caatinga used as anti-inflammatories by respondents from the community of Carao in rural Pernambuco, Brazil.Materials and methods: For this purpose, 49 respondents and 24 native plants used as anti-inflammatories were selected from a …	JOURNAL OF ETHNOPHARMACOLOGY	OCT 31 2011	2011	Brasil	Pernambuco	2	9
293	Universidade Estadual de Feira de Santana	Das Neves, Edinaldo Luz; Machado, Isabel Cristina; Viana, Blandina Felipe	Pollination and reproductive systems of three species of fat Jatropha (Euphorbiaceae) in the semi-arid Caatinga region of Brazil	(Pollination and reproductive systems of three species of fat Jatropha (Euphorbiaceae) in the semi-arid Caatinga region of Brazil). The floral biology, nectar production behavior, floral visitors, and reproductive systems of Jatropha ribifolia (Pohl) Baill. (Euphorbiaceae) is presented and compared of those off. mollissima (Pohl) Baill. and J. mutabilis (Pohl) Baill. The study was undertaken in a…	Revista Brasileira de Botanica	OCT-DEC 2011	2011	Brasil	Bahia	1	6 e 7
294	Universidade Federal de Sergipe	de Menezes, Aline Anjos; Xavier Leite, Amanda Barreto; Otsuka, Amanda Yumi; de Jesus, Luciana Santos; da Silva Caceres, Marcela Eugenia	New records of crustose and microfoliose corticicolous lichens in Caatinga vegetation of the semi-arid region in Alagoas	(New records of crustose and microfoliose corticicolous lichens in Caatinga vegetation of the semi-arid region in Alagoas). A total of 25 species are here reported for the first time for Alagoas State, with one new record for the Northeastern Region of Brazil and four new records for Brazil. A list of all known species for the semi-arid region in Alagoas is presented. Sampling took place near the…	ACTA BOTANICA BRASILICA	OCT-DEC 2011	2011	Brasil	Alagoas	2	8
295	Universidade Federal da Paraíba	Pereira de Araujo, Helder Farias; Rodrigues, Roberta Costa	Birds from open environments in the caatinga from state of Alagoas, northeastern Brazil	Even though the caatinga has been identified as an important area of endemism for South American birds, few studies have been conducted on the distribution, evolution and ecology of birds in this biome. Understanding how habitats contribute to maintain the regional bird diversity is extremely important. In this study, carried out in the backwoods of the state of Alagoas, we present a rapid survey…	ZOOLOGIA	OCT 2011	2011	Brasil	Alagoas	2	2
296	Universidade Federal Rural de Pernambuco	Sieber, Shana Sampaio; Medeiros, Patricia Muniz; Albuquerque, Ulysses Paulino	Local Perception of Environmental Change in a Semi-Arid Area of Northeast Brazil: A New Approach for the Use of Participatory Methods at the Level of Family Units	The diversity of plant resources in the Brazilian semi-arid region is being compromised by practices related to agriculture, pastures, and forest harvesting, especially in areas containing Caatinga vegetation (xeric shrublands and thorn forests). The impact of these practices constitutes a series of complex factors involving local issues, creating a need for further scientific studies on the soci…	JOURNAL OF AGRICULTURAL & ENVIRONMENTAL ETHICS	OCT 2011	2011	Brasil	Pernambuco	2	9
297	EEA INTA-FCA, UNMP, Buenos Aires	Covacevich, Fernanda; Berbara, Ricardo L. L.	Indigenous arbuscular mycorrhizae in areas with different successional stages at a tropical dry forest biome in Brazil	Arbuscular mycorrhizal fungi mycelium creates multiple fungal links between roots of plants and could be an important component of plant succession in ecosystems. Our objective was to compare the spore number (SN), genus contribution and indigenous arbuscular mycorrhizal colonization (AMC) capacity of soils from a tropical dry forest (caatinga) ecosystem in Brazil at different levels of successio…	AFRICAN JOURNAL OF MICROBIOLOGY RESEARCH	SEP 16 2011	2011	Brasil	Minas Gerais	2	8
298	Universidade Federal de Pernambuco	Liberal, Carolina Nunes; Isidro de Farias, Angela Maria; Meiado, Marcos Vinicius; Filgueiras, Bruno K. C.; Iannuzzi, Luciana	How habitat change and rainfall affect dung beetle diversity in Caatinga, a Brazilian semi-arid ecosystem	The aim of the present study was to evaluate how dung beetle communities respond to both environment and rainfall in the Caatinga, a semi-arid ecosystem in northeastern Brazil. The communities were sampled monthly from May 2006 to April 2007 using pitfall traps baited with human feces in two environments denominated "land use area" and "undisturbed area." Abundance and species richness were compa…	JOURNAL OF INSECT SCIENCE	SEP 6 2011	2011	Brasil	Pernambuco	1	6
299	Universidade Estadual de Feira de Santana	Andrade Cortes, Ana Luiza; Rapini, Alessandro	Four new species of Justicia (Acanthaceae) from the Caatinga biome of Bahia, Brazil	A survey of the tribe Justicieae from the Caatinga biome, in the State of Bahia, revealed the following four new species of Justicia (Acanthaceae): J. angustissima, J. attenuata, J. chlamidocalyx and J. jacuipensis. J. attenuata and J. jacuipensis are known only from the types; the latter is considered Critically Endangered (CR) because the area where it was collected has been flooded since the c…	Kew Bulletin	SEP 2011	2011	Brasil	Bahia	1 e 2	7
300	Universidade Federal do Piauí	Monteiro, Julio Marcelino; Lins Neto, Ernani M. F.; Araujo, Elcida de Lima; Amorim, Elba L. C.; Albuquerque, Ulysses Paulino	Bark regeneration and tannin content in Myracrodruon urundeuva Allemo after simulation of extractive damages-implications to management	Due to the current exploitation and consequent extinction of native medicinal plants around the world, new strategies have been proposed to address the sustainable use of this resource. Accordingly, the goal of this study is to assess the speed of bark regeneration of Myracrodruon urundeuva Allemo and to compare the tannin content before and after tissue regeneration. Twenty individuals from an a…	ENVIRONMENTAL MONITORING AND ASSESSMENT	SEP 2011	2011	Brasil	Pernambuco	2	7
301	Universidade Federal de Pernambuco	Buril, Maria Teresa; Alves, Marccus; Ribeiro dos Santos, Francisco de Assis	Pollen typification of Leguminosae from a priority area for conservation of Caatinga: Caesalpinioideae and Papilionoideae	(Pollen typification of Leguminosae from a priority area for conservation of Caatinga: Caesalpinioideae and Papilionoideae). The municipality of Mirandiba, in Pernambuco, is considered a priority area for conservation of Caatinga and has a diverse flora. In this region, the family with the greatest number of species is the Leguminosae, which is represented by about 25% of the species known from t…	ACTA BOTANICA BRASILICA	JUL-SEP 2011	2011	Brasil	Pernambuco	2	7
303	Universidade Federal do Rio Grande do Norte	dos Santos-Rocha, Isabel Medeiros; Andreazze, Ricardo; Bellini, Bruno Cavalcante	Records of Collembolans (Arthropoda, Hexapoda) from Rio Grande do Norte State, Brazil.	The state of knowledge of collembolans in Brazil is deficient and most biomes are poorly sampled. This paper provides a list of species of Collembola from Rio Grande do Norte State. The samplings were carried out in the municipalities of Extremoz, Natal, Parnamirim and Serra Negra do Norte, by using pitfall traps, light traps and direct collections. Sixteen species of springtails were recorded, d…	BIOTA NEOTROPICA	JUL-SEP 2011	2011	Brasil	Rio Grande do Norte	1	6
305	Museu Paraense Emílio Goeldi	Rodrigues, Francilio da Silva; da Costa Prudente, Ana Lucia	The snake assemblage (Squamata: Serpentes) of a Cerrado-Caatinga transition area in Castelo do Piaui, state of Piaui, Brazil	This study records and analyzes the diversity and structure of a snake assemblage in a transition area between Cerrado and Caatinga, in the municipality of Castelo do Piaui, state of Piaui, comparing the distribution and similarity of the species composition with other open localities already studied in Brazil. We used three complementary sampling methods: time constrained search (TCS), pitfall t…	ZOOLOGIA	AUG 2011	2011	Brasil	Piauí	2	3
306	Universidade Federal do Rio Grande do Norte	da Silva Santana, José Augusto; Silva Souto, Jacob	Produção de serapilheira na Caatinga da região semi-árida do Rio Grande do Norte, Brasil	ABSTRACT The production of litter and the consequent liberation of nutrients is considered as one of the most important processes of energy transfer in ecosystems, and its knowledge is basic for the management and conservation of natural and artificial forests. Nutrient cycling research in the Caatinga is scarce; this study analyzes the dynamics of the litterfall in Caatinga shrub-trees at Seridó…	Idesia (Arica)	2011-08	2011	Brasil	Rio Grande do Norte	1	7
307	Universidade Estadual do Rio Grande do Sul	Printes, Rodrigo C.; Rylands, Anthony B.; Bicca-Marques, Julio Cesar	Distribution and status of the Critically Endangered blond titi monkey Callicebus barbarabrownae of north-east Brazil	The blond titi monkey Callicebus barbarabrownae lives in forest fragments in the caatinga (tropical thorn scrub and forest) of north-east Brazil. In 2004-2005 we carried out five surveys to determine its current distribution and conservation status; surveying forest fragments, interviewing local people, and recording vegetation types and patterns of land use. The blond titi monkey occurs mainly i…	ORYX	2011-07-01	2011	Brasil	Bahia	1 e 2	1
309	Universidade Federal do Ceará	Urano Carvalho, Ana Fontenele; Farias, Davi Felipe; Brito da Rocha-Bezerra, Lady Clarissa; de Sousa, Nathanna Mateus; Cavalheiro, Mariana Giovenardi; Fernandes, Georgia Sampaio; Facanha Brasil, Isabel Cristiane; Bessa Maia, Andrea Agaciana; Bezerra de Sousa, Daniele Oliveira; Vasconcelos, Ilka Maria; Gouveia, Sandro Thomaz; Tavares Machado, Olga Lima	Preliminary assessment of the nutritional composition of underexploited wild legumes from semi-arid Caatinga and moist forest environments of northeastern Brazil	The seeds of 14 wild legume species from Brazil were analyzed to assess their potential as food. The seeds showed high levels of crude protein (10.9-50.0%), dietary fiber (0.8-52.3%) and energy (905-1804 kJ 100 g(-1)), and the amino acid composition (mg g(-1) N) was comparable to that of soybeans, but with higher amounts of lysine (456-10,884) and histidine (199-918). The seeds showed lectin acti…	JOURNAL OF FOOD COMPOSITION AND ANALYSIS	JUN-AUG 2011	2011	Brasil	Ceará	1	7
310	Universidade Federal de Sergipe	Ruiz-Esparza, Juan; Gouveia, Sidney Feitosa; da Rocha, Patricio Adriano; Beltrao-Mendes, Raone; Ribeiro, Adauto de Souza; Ferrari, Stephen Francis	Birds of the Grota do Angico Natural Monument in the semi-arid Caatinga scrublands of northeastern Brazil	An inventory of the avian fauna of the Grota do Angico Natural Monument in the Caatinga of northern Sergipe, Brazil, revealed the presence of at least 140 species, including nine that are endemic to the Caatinga and seasonal forest adjacent. Despite the limited scope of the study (two expeditions in July and August, 2008), the species richness recorded at the site appeared to be typical of the re…	BIOTA NEOTROPICA	APR-JUN 2011	2011	Brasil	Sergipe	1	2
311	Universidade Federal de Lavras	dos Santos, Rubens Manoel; Maioli Campos Barbosa, Ana Carolina; Almeida, Hisaias de Souza; Vieira, Fabio de Almeida; Santos, Paola Ferreira; de Carvalho, Douglas Antonio; de Oliveira-Filho, Ary Teixeira	STRUCTURE AND FLORISTICS OF A REMNANT OF ARBOREOUS CAATINGA IN JUVENILIA, NORTHERN MINAS GERAIS, BRAZIL	Due to the phytophysiognomic heterogeneity of the northern Minas Gerais region, the structure and richness of local vegetation remnants vary considerably, and regardless of the fact that the region is yet little known, it has been widely explored economically. The objective of this study is to characterize the structure and floristics of a fragment of Arboreous Caatinga located in Juvenilia, Mina…	CERNE	APR-JUN 2011	2011	Brasil	Minas Gerais	2	7
313	Universidade Federal Rural de Pernambuco	Silva, Flavia dos Santos; Ramos, Marcelo A.; Hanazaki, Natalia; de Albuquerque, Ulysses P.	Dynamics of traditional knowledge of medicinal plants in a rural community in the Brazilian semi-arid region	Human beings have accumulated rich experience with natural resources over time, but such knowledge can be strongly influenced by several factors, such as age, sex and occupation. This study focuses on the influence of these factors on knowledge of medicinal plants in a rural community in northeastern Brazil. Data were collected through semi-structured interviews with 102 people, with the number o…	REVISTA BRASILEIRA DE FARMACOGNOSIA-BRAZILIAN JOURNAL OF PHARMACOGNOSY	MAY-JUN 2011	2011	Brasil	Pernambuco	2	9
315	Universidade Federal de Pernambuco	Miranda, Rodrigo Q.; Oliveira, Marcela T. P.; Correia, Rafaela M.; Almeida-Cortez, Jarcilene S.; Pompelli, Marcelo F.	Germination of Prosopis juliflora (Sw) DC seeds after scarification treatments	Invasive plant species are the second most important threat to global biodiversity loss after land-use change. Invasive species can modify native community composition, deplete species diversity and affect ecosystem processes. The Caatinga is one of the most human-affected Brazilian ecosystems owing to non-sustainable use of its natural resources. Prosopis juliflora is an important invasive plant…	PLANT SPECIES BIOLOGY	MAY 2011	2011	Brasil	Pernambuco	2	7
316	Universidade Federal da Paraíba	Souto, Wedson M. S.; Mourao, Jose S.; Barboza, Raynner Rilke D.; Alves, Romulo R. N.	Parallels between zootherapeutic practices in ethnoveterinary and human complementary medicine in northeastern Brazil	Aim of the study: The purpose of this study was to describe the local zootherapeutic practices in ethnoveterinay medicine of semi-arid of NE Brazil (Caatinga biome) and to contribute to future research about the validation of the effects and side effects of these animal products. In this sense, we sought to determine the connections between human and animal ethnopharmacology and their implication…	JOURNAL OF ETHNOPHARMACOLOGY	APR 12 2011	2011	Brasil	Paraíba	2	9
317	Universidade Federal da Paraíba	da Silva, Divan Soares; Meira de Andrade, Maria Veronica; de Andrade, Albericio Pereira; de Souza Carneiro, Maria Socorro; de Oliveira, Juliana Silva	Bromatologic composition of the herbaceous species of the Northeastern Brazil Caatinga	The objective of this work was to evaluate the chemical composition of the pool and of four species of caatinga herbaceous vegetation in the rainy and dry seasons. The experiment was conducted in three selected shrub areas at different levels of conservation. Four samples of each species (Arachis pintoi, Boerhavia diffusa, Heliotropium ternatum, Aristida adscensionis) were collected in each area …	REVISTA BRASILEIRA DE ZOOTECNIA-BRAZILIAN JOURNAL OF ANIMAL SCIENCE	APR 2011	2011	Brasil	Paraíba	2	7
318	Universidade Federal Rural de Pernambuco	de Albuquerque, Ulysses Paulino; Soldati, Gustavo Taboada; Sieber, Shana Sampaio; de Medeiros, Patricia Muniz; de Sa, Jemerson Caetano; de Souza, Liliane Cunha	Rapid ethnobotanical diagnosis of the Fulni-(o)over-cap Indigenous lands (NE Brazil): floristic survey and local conservation priorities for medicinal plants	This study was developed as part of the project "Studies for Environmental and Cultural Sustainability of the Fulni-(o) over cap Medical System: Office on handling medicinal plants''. The Fulni-(o) over cap people are located in Pernambuco State, Northeastern Brazil. One of the components of this project was an ethnobotanical diagnosis of the indigenous land, where a phytosociological survey was …	Environment Development and Sustainability	APR 2011	2011	Brasil	Pernambuco	2	9
319	Universidade Federal Rural do Semiárido	Dombroski, J. L. D.; Praxedes, S. C.; de Freitas, R. M. O.; Pontes, F. M.	Water relations of Caatinga trees in the dry season	The Caatinga is one of the world's richest dry forests. This forest occurs only in Brazil, but is the least studied and protected Brazilian ecosystem. There are few reports about drought tolerance mechanisms in Caatinga trees. This work evaluates water relations of six adult species in the middle of the dry season to further understand water relations in this ecosystem, which will be important fo…	SOUTH AFRICAN JOURNAL OF BOTANY	APR 2011	2011	Brasil	Rio Grande do Norte	2	7
325	Universidade Federal Rural de Pernambuco	Pereira, Glauco Alves; de Azevedo Junior, Severino Mendes	A comparative study of bird communities in two forest fragments of the caatinga in in Pernambuco State, Brazil	A comparative study of bird communities in two forest fragments of the caatinga in in Pernambuco State, Brazil. Our aim in this study was to survey birds in two forest fragments of caatinga (shrubby physiognomy), and to assess similarities in species compositions. The fragments, Serra do Mudo (SM) and Fazenda Pindorama (FP), are located in Porteiras, in the municipality of Altinho, State of Perna…	REVISTA BRASILEIRA DE ORNITOLOGIA	2011-03-01	2011	Brasil	Pernambuco	2	2
326	Universidade Luterana do Brasil	Carvalho, Bianca de A.; Oliveira, Luiz F. B.; Langguth, Alfredo; Freygang, Cristina C.; Ferraz, Renato S.; Mattevi, Margarete S.	Phylogenetic relationships and phylogeographic patterns in Monodelphis (Didelphimorphia: Didelphidae)	Monodelphis (short-tailed opossums) is the most speciose South American marsupial genus, wtih species distributed from Panama to Argentina. The goal of the present study was to analyze levels and patterns of genetic variation in M. brevicaudata (Guianan short-tailed opossum), M. dimidiata (yellow-sided opossum), M. domestica (gray short-tailed opossum), and M. kunsi (pygmy short-tailed opossum) u…	JOURNAL OF MAMMALOGY	FEB 16 2011	2011	Brasil	Pernambuco e Ceará	2	1
328	Universidade Estadual do Sudoeste da Bahia	Lyra, Danilo Hottis; Sampaio, Luana Santos; Pereira, Douglas de Almeida; Amaral, Cláudio Lúcio Fernandes	Conservação on farm da agrobiodiversidade de sítios familiares em Jequié, Bahia, Brasil	The Caatinga is a priority area for biodiversity conservation in Brazil. In these areas there are many communities of farmers that maintain traditional agricultural practices which are vital for on farm conservation. The aim of this study was a survey on the socioeconomic and cultural profile of stallholders, identifying species and managements in their farms that favor on farm conservation of th…	Revista Ceres	2011-02	2011	Brasil	Bahia	2	9
330	Embrapa Caprinos e Ovinos Minas Gerais	Campanha, Monica Matoso; de Araujo, Francisca Soares; Teles de Menezes, Marcelo Oliveira; Aragao Silva, Valdivia Maria; de Medeiros, Henrique Rocha	STRUCTURE OF PLANT COMMUNITY OF SHRUBS AND TREES IN AGROSILVOPASTURE SYSTEM, IN SOBRAL - CE	Caatinga, dominant vegetation in Brazilian semiarid, has suffered severe degradation process, triggered, among other reasons, by the traditional agricultural and extractive activities. The need to conserve the environment and natural resources in agricultural and forestry activities, led to search for alternatives to conventional production. In this context, agroforestry systems, that integrate t…	REVISTA CAATINGA	2011	2011	Brasil	Ceará	2	7
333	Universidade Federal de Sergipe	Ruiz-Esparza, Juan; da Rocha, Patricio Adriano; Bitencurti Ruiz-Esparza, Daniela Pinheiro; Ribeiro, Adauto de Souza; Ferrari, Stephen F.	MIGRATORY BIRDS IN THE SEMI-ARID CAATINGA SCRUBLANDS OF NORTHEASTERN BRAZIL: DIVERSITY AND SEASONAL PATTERNS	Some 330 Nearctic bird species are known to migrate annually to the Neotropics, some as far as southern South America. Austral migrants tend to travel much shorter distances, often within South America, and many species engage in partial migrations. However, little is known of the routes or migration patterns followed by most of these birds. With the aim of better understanding migration patterns…	ORNITOLOGIA NEOTROPICAL	2011	2011	Brasil	Sergipe	2	2
334	Universidade Federal de Uberlândia	Santos, Jean Carlos; de Almeida-Cortez, Jarcilene Silva; Fernandes, G. Wilson	Richness of gall-inducing insects in the tropical dry forest (caatinga) of Pernambuco	Diversity of gall-inducing insects in the tropical dry forest (caatinga) of Pernambuco. We report on the richness of galling insects in the vegetation of caatinga of Pernambuco state, Brazil. We recorded 64 different types of galls collected primarily from leaves and stems of 48 species of host plants belonging to 17 families and 31 genera. The most common gall morphological types were spheroid a…	REVISTA BRASILEIRA DE ENTOMOLOGIA	JAN-MAR 2011	2011	Brasil	Pernambuco	2	6
335	Universidade Federal do Rio Grande do Norte	Alves, W. de F.; Mota, A. S.; de Lima, R. A. A.; Bellezoni, R.; Vasconcellos, A.	Termites as Bioindicators of Habitat Quality in the Caatinga, Brazil: Is There Agreement Between Structural Habitat Variables and the Sampled Assemblages?	The composition of termite assemblages was analyzed in three caatinga sites of the Estacao Ecologica do Serido, located in the municipality of Serra Negra do Norte, in the state of Rio Grande do Norte, Brazil. These sites have been subjected to selective logging, and cleared for pasture and farming. A standardized sampling protocol for termite assemblages (30h/person/site) was conducted between S…	NEOTROPICAL ENTOMOLOGY	JAN-FEB 2011	2011	Brasil	Rio Grande do Norte	1	6
336	Universidade Federal do Rio Grande do Norte	da Silva Santana, Jose Augusto; Medeiros de Araujo, Itania Maria; de Sena, Claudius Monte; Pimenta, Alexandre Santos; Estevam da Fonseca, Francisco das Chagas	DETERMINATION OF CRITICAL PERIODS OF FOREST FIRE OCCURRENCE IN THE SERIDO ECOLOGICAL STATION, SERRA NEGRA DO NORTE-RN	The Caatinga is one of the richest Brazilian biomes, however its biodiversity is constantly threatened by human activities, especially the use of fire for cleaning and/or increase areas for agricultural activities. In this study, it's determined the months and the days with highest risk of forest fires in the Serido Ecological Station in Serra Negra do Norte-RN and was developed with daily data o…	REVISTA CAATINGA	2011	2011	Brasil	Rio Grande do Norte	1	10
337	Universität Ulm, Germany	Mello, Marco A. R.; de Mendonca Santos, Gilberto Marcos; Mechi, Maria Rita; Hermes, Marcel G.	High generalization in flower-visiting networks of social wasps	Flower-visiting interactions, such as nectarivory and pollination, are considered to form networks with higher interaction specialization than other plant animal facultative mutualisms. However, subsets within each network sometimes are different from the complete system. Social wasps are one subset within flower-visiting networks; they use nectar as a secondary food of adults. Some of the visite…	ACTA OECOLOGICA-INTERNATIONAL JOURNAL OF ECOLOGY	JAN-FEB 2011	2011	Brasil	Bahia	2	6 e 7
338	Universidade Federal de Goiás	de Oliveira, Guilherme; Felizola Diniz-Filho, Jose Alexandre	Evaluating environmental and geometrical constraints on endemic vertebrates of the semiarid Caatinga (Brazil)	Most hypotheses explaining species diversity are related to the current and/or past environment, but explanations that rely on geometrical constraints, such as the mid-domain effect, have been recently proposed. Under this type of model, more species are expected in the centre of a domain due to the extent of occurrence of the species being constrained by the domain's geometry. Here we evaluated …	BASIC AND APPLIED ECOLOGY	2011	2011	Brasil	Caatinga	3	1, 3 e 4
339	Universidade Estadual do Sudoeste da Bahia	Valente, Emilia de Brito; Porto, Katia Cavalcanti; Bastos, Cid Jose Passos	Checklist of Bryophytes of Chapada Diamantina, Bahia, Brazil	(Checklist of bryophytes of Chapada Diamantina, Bahia, Brazil). Chapada Diamantina, one of the centers of plant diversity in America, is located in the Caatinga biome, constituting one of its eight ecoregions. It has remarkable physical and climatic characteristics that make it differ from the surrounding ecoregions and contribute to the existence of a vegetational mosaic. This study presents the…	Boletim do Instituto de Botanica (Sao Paulo)	2011	2011	Brasil	Bahia	1	7
341	Universidade Estadual da Paraíba	Alves, Romulo R. N.; Barbosa, Jose A. A.; Santos, Silene L. D. X.; Souto, Wedson M. S.; Barboza, Raynner R. D.	Animal-Based Remedies as Complementary Medicines in the Semi-Arid Region of Northeastern Brazil	Animals (and their derived products) are essential ingredients in the preparation of many traditional remedies. Despite its prevalence in traditional medical practices worldwide, research on medicinal animals has often been neglected in comparison to medicinal plant research. This work documents the medicinal animals used by a rural community in the semi-arid region, inserted in Caatinga Biome, w…	EVIDENCE-BASED COMPLEMENTARY AND ALTERNATIVE MEDICINE	2011	2011	Brasil	Paraíba	2	9
342	Universidade Federal da Bahia	Xavier, Ariane Lima; Napoli, Marcelo F.	Contribution of environmental variables to anuran community structure in the Caatinga Domain of Brazil	Contribution of environmental variables to anuran community structure in the Caatinga Domain of Brazil. To ascertain the influence of environmental variables on the structure of anuran communities, we conducted tests to determine which variables best explain the spatial distribution patterns of different communities of anurans in a rocky, montane environment characterized mainly by open habitats …	Phyllomedusa	JAN-JUN 2011	2011	Brasil	Bahia	1	4
564	Universidade Federal do Rio Grande do Norte	Leonardo Barros Ribeiro 1,2,3,5 , Melissa Gogliath, Raul Fernandes Dantas de Sales 1,4 & Eliza Maria Xavier Freire 1,2,4	Mating behavior and female accompaniment in the whiptail lizard Cnemidophorus ocellifer (Squamata, Teiidae) in the Caatinga region of northeastern Brazil","Ribeiro, Leonardo Barros, Gogliath, Melissa, Sales, Raul Fernandes Dantas de, Freire, Eliza Maria Xavier","Biota Neotropica		Biota Neotropica		2011	Brasil	Rio Grande do Norte	2	3
565	Universidade Federal de Pernambuco	Maria Teresa Buril 2,4 , Marccus Alves 2 e Francisco de Assis Ribeiro dos Santos	Tipificação polínica em Leguminosae de uma Ã¡rea prioritÃ¡ria para conservaÃ§Ã£o da Caatinga: Caesalpinioideae e Papilionoideae","Buril, Maria Teresa, Alves, Marccus, Santos, Francisco de Assis Ribeiro dos","Acta Botanica Brasilica		Acta Botanica Brasílica		2011	Brasil	Pernambuco	2	7
585	Universidade Federal da Paraíba	Gentil Alves Pereira Filho & Giovanna Gondim Montingelli	Check list of snakes from the Brejos de Altitude of Paraíba and Pernambuco, Brazil		Biota Neotropica		2011	Brasil	Paraíba e Pernambuco	2	3
590	Universidade Estadual do Sudoeste da Bahia	Jacqueline Araújo Castro, Bruno Portela Brasileiro, Danilo Hottis Lyra*, Douglas de Almeida Pereira, James Lima Chaves and Cláudio Lúcio Fernandes Amaral	Ethnobotanical study of traditional uses of medicinal plants: The flora of caatinga in the community of Cravolândia-BA, Brazil		Journal of Medicinal Plants Research		2011	Brasil	Bahia	2	9
142	Universidade Regional do Cariri	Anjos, L. A.; Avila, R. W.; Ribeiro, S. C.; Almeida, W. O.; da Silva, R. J.	Nematodes of Lizard (Reptilia: Squamata) from Caatinga Biome, Northeastern Brazil	The tropidurid lizard Tropidurus hispidus has a wide distribution in South America. However, knowledge about its helminth fauna is patchy and has been reported for only a few localities along its range of distribution. This study presents data on helminth fauna composition and parameters of infection for a population of T. hispidus from an area within the Brazilian Caatinga biome (semi-arid physi…	JOURNAL OF HELMINTHOLOGY		2012	Brasil	Ceará e Piauí	2	6
214	Universidade Federal da Paraíba	Creao-Duarte, Antonio J.; Anjos, Ulisses U.; Santos, Wellington E.	Diversity and trophic niche overlap of membracids (Hemiptera, Membracidae) in a semi-arid area	Diversity and trophic niche overlap of membracids (Hemiptera, Membracidae) in a semi-arid area. We examined 1,069 individuals of 13 species of membracids collected on their host plants, between August 2004 and September 2005, in a semi-arid region, State of Paraiba, Northeastern Brazil. Enchenopa concolor (Fairmaire, 1846) (31.6%) and E. euniceae Creao-Duarte & Rothea, 2006 (24.8%) were the most …	IHERINGIA SERIE ZOOLOGIA	DEC 30 2012	2012	Brasil	Paraíba	1	6
215	Universidade Estadual de Feira de Santana	Carneiro Almeida, Davi Augusto; Barbosa, Flavia Rodrigues; Pascholati Gusmao, Luis Fernando	Some facultative-aquatic conidial fungi from the Caatinga Biome	(Some facultative-aquatic conidial fungi from the Caatinga Biome). During study of conidial fungi on, submerged plant debris in Serra da Fumaca and Serra da Jiboia, Bahia, 17 species were identified. These species included five new records: Actinocladium verruculosum for the American continent, Xylomyces aquaticus for the Neotropics, Actinocladium longiramosum and Dischloridium inaequiseptatum fo…	ACTA BOTANICA BRASILICA	OCT-DEC 2012	2012	Brasil	Bahia	1	8
216	Universidade Federal do Rio Grande do Norte	de Oliveira, Kivia Soares; de Oliveira, Kaline Soares; Ibrahim Aloufa, Magdi Ahmed	INFLUENCE OF THE SUBSTRATE ON SEED OF GERMINATION OF ANGICO (Anadenanthera colubrina (VELL.) BRENAN) UNDER GREENHOUS	Anadenanthera colubrina (Vell.) Brenan, a Leguminosae, belonging to the subfamily Mimosoideae, popularly known as angico, is a native species to Caatinga biome, known by its content of tannin in the bark, its utilization in construction, tanning industry and the recovery of degraded areas. Due to the importance of the species, the objective of this study was to evaluate the efficiency of differen…	REVISTA ARVORE	NOV-DEC 2012	2012	Brasil	Rio Grande do Norte	3	7
217	Universidade Federal de Pernambuco	Pessoa, Maria do Céo Rodrigues; Barbosa, Maria Regina de V.	A família Rubiaceae Juss. no Cariri Paraibano	The Cariri region of Paraíba, situated in a depression of the Borborema plateau, is considered to be a priority area for caatinga conservation. The objective of this study was to survey the Rubiaceae of the Cariri region of Paraíba, thus contributing to our knowledge of the region's flora. Fifteen genera (Borreria, Chiococca, Cordiera, Coutarea, Diodella, Guettarda, Leptoscella, Manettia, Mitraca…	Rodriguésia	2012-12	2012	Brasil	Paraíba	2	7
218	Universidade Estadual de Feira de Santana	Brito, A. F.; Presley, S. J.; Santos, G. M. M.	Temporal and trophic niche overlap in a guild of flower-visiting ants in a seasonal semi-arid tropical environment	Studies of assemblages of insects that have largely agonistic relationships with plants are rare compared to those that study mutualistic relationships between plants and animals. Flowers have evolved multiple defense mechanisms to protect against nectar-thieving ants, which may decrease plant reproductive success. We evaluated season-specific patterns of biodiversity as well as trophic and tempo…	JOURNAL OF ARID ENVIRONMENTS	DEC 2012	2012	Brasil	Bahia	2	6
219	Universidade Federal da Paraíba	Moro, G.; Charvet, P.; Rosa, R. S.	Insectivory in Potamotrygon signata (Chondrichthyes: Potamotrygonidae), an endemic freshwater stingray from the Parnaiba River basin, northeastern Brazil	Potamotrygon signata is an endemic freshwater stingray species in the Parnaiba River basin, Brazil. After its original description, only citations in systematic lists were recorded in the literature and the biology of the species remains unknown, including the feeding habits. The aim of this study is to characterize the overall diet of P. signata based on analysing stomach contents and to provide…	BRAZILIAN JOURNAL OF BIOLOGY	2012-11-01	2012	Brasil	Piauí	1	5
220	Universidade Estadual de Feira de Santana	Santos, Gilberto M. de M.; Aguiar, Candida M. L.; Genini, Julieta; Martins, Celso F.; Zanella, Fernando C. V.; Mello, Marco A. R.	Invasive Africanized honeybees change the structure of native pollination networks in Brazil	The Africanized honeybee Apis mellifera (AHB) is an invasive species spread over all Brazilian biomes, which has negative impacts on native bee populations, but whose impacts on native plants are still controversial. In order to understand how its impacts extend to the pollination service at the community level, we studied the AHB and its interactions in a multi-species context using network theo…	BIOLOGICAL INVASIONS	2012-11-01	2012	Brasil	Bahia, Paraíba, Rio Grande do Norte	2	6
221	Universidade do Estado da Bahia	Gomes, Thiago Bezerra; Souza de Ferreira Bandeira, Fabio Pedro	The use and diversity of medicinal plants in a quilombola community in Raso da Catarina, Bahia	(The use and diversity of medicinal plants in a quilombola community in Raso da Catarina, Bahia). Contributions from Afro-descendant peoples have been hugely important in the formation of Brazilian culture. These peoples are partly represented by remnant quilombo communities, which maintain their habits and knowledge about the use and management of plant resources. This research aimed to inventor…	ACTA BOTANICA BRASILICA	OCT-DEC 2012	2012	Brasil	Bahia	1	9
222	Universidade Federal de Pernambuco	Aragao de Mello, Catarina Maria; da Silva, Iolanda Ramalho; de Pontes, Juliana Souza; Goto, Bruno Tomio; da Silva, Gladstone Alves; Maia, Leonor Costa	Diversity of arbuscular mycorrizal fungi in an area of Caatinga, PE, Brazil	(Diversity of arbuscular mycorrizal fungi in an area of Caatinga, PE, Brazil). The objective of this work was to determine the infectivity and richness of AMF and the mycorrhizal conditions of the vegetation in a preserved area of Caatinga. Soil and root samples were taken in two subareas in the municipality of Triunfo, PE. The roots were stained with Trypan blue, and observed with a microscope t…	ACTA BOTANICA BRASILICA	OCT-DEC 2012	2012	Brasil	Pernambuco	2	8
223	Universidade Estadual de Feira de Santana	de Carvalho-Sobrinho, Jefferson Guedes; Machado, Marlon Camara; de Queiroz, Luciano Paganucci	Spirotheca elegans (Malvaceae: Bombacoideae), a New Species from Bahia, Brazil	Spirotheca elegans, a new species of Malvaceae subfamily Bombacoideae from the state of Bahia, Brazil, is described and illustrated. It is considered to be endemic to an area of Caatinga vegetation bordering the Chapada Diamantina mountain range, in the central region of the state. Notes on its distribution, ecology, phenology, and comments on its conservation status are given. Furthermore, a dis…	SYSTEMATIC BOTANY	OCT-DEC 2012	2012	Brasil	Bahia	1	7
226	Universidade Federal de Goiás	de Oliveira, Guilherme; Araujo, Miguel Bastos; Rangel, Thiago Fernado; Alagador, Diogo; Felizola Diniz-Filho, Jose Alexandre	Conserving the Brazilian semiarid (Caatinga) biome under climate change	The Caatinga is a semiarid biome of the northeast of Brazil with only 1 % of its territory currently conserved. The biome's biodiversity is highly threatened due to exposure to land conversion for agricultural and cattle ranch. Climate forecasts predict increases in aridity, which could pose additional threats to the biome's biodiversity. Here, we ask if the remnants of natural vegetation in Caat…	BIODIVERSITY AND CONSERVATION	OCT 2012	2012	Brasil	Caatinga	3	10
228	Universidade Federal de Pernambuco	da Silva, Nylber Augusto; Cavalcanti, Laise de Holanda	Myxomycetes from caatinga and brejo de altitude areas in the semi-arid region of Pernambuco, Brazil	(Myxomycetes from caatinga and brejo de altitude areas in the semi-arid region of Pernambuco, Brazil). The Caatinga biome, situated in the Brazilian semi-arid region, is distributed among the territories of nine states, including Pernambuco. The objectives of this study were: (1) to understand the alpha and gamma diversity of the Caatinga myxobiota; and (2) to compare the composition of the myxob…	ACTA BOTANICA BRASILICA	OCT-DEC 2012	2012	Brasil	Pernambuco	2	8
230	Universidade Estadual de Feira de Santana	Barros Silveira, Mario Henrique; Machado, Caio Graco	BIRD COMMUNITY STRUCTURE IN ARBOREAL CAATINGA AREAS IN THE SALITRE RIVER BASIN, BAHIA, BRAZIL	Quantitative and qualitative bird surveys were conducted in the Salitre River Basin from September 2008 to April 2009, with 165 species recorded. The Upper Salitre region had the highest species richness (n = 120). In general, there was a predominance of insectivorous bird species (41.3%) and the preferred foraging stratum was intermediate (47.3%), while most of the recorded birds species (40.1%)…	REVISTA BRASILEIRA DE ORNITOLOGIA	SEP 2012	2012	Brasil	Bahia	1	2
231	Fundação Museu do Homem Americano	Olmos, Fabio; Albano, Ciro	THE BIRDS OF THE SERRA DA CAPIVARA NATIONAL PARK AREA (PIAUI, BRAZIL)	An updated list of the birds recorded in Serra da Capivara National Park and environs, in the semi-arid caatinga of northeastern Brazil, includes 238 species, of which 193 were recorded in the park. The region has most of the taxa considered as caatinga endemics except for the macaw Anodorhynchus leari and a group mostly associated with the Sao Francisco valley (Hydropsalis vielliardi, Cranioleuc…	REVISTA BRASILEIRA DE ORNITOLOGIA	SEP 2012	2012	Brasil	Piauí	1	2
232	Universidade de São Paulo	Silveira, Luis Fabio; Dantas Santos, Marcos Persio	Bird richness in Serra das Confusoes National Park, Brazil: how many species may be found in an undisturbed caatinga?	The caatinga is an endemic Brazilian Biome and few studies have been conducted in its undisturbed areas. Although the state of Piaui is mostly composed of caatinga, its avifauna is still largely unknown. Here we report the results of ornithological expeditions conducted in Serra das Confusoes National Park, Piaui. During 35 days of fieldwork we recorded 225 species of birds. The Serra das Confuso…	REVISTA BRASILEIRA DE ORNITOLOGIA	SEP 2012	2012	Brasil	Piauí	1	2
234	Universidade Estadual de Feira de Santana	Campodonio Nunes, Cristiane Estrela; Machado, Caio Graco	AVIFAUNA OF TWO AREAS OF CAATINGA IN DIFFERENT STATES OF CONSERVATION AT RASO DA CATARINA, BAHIA, BRAZIL	Despite the recent increase of ornithological research, the knowledge about the avifauna of the Caatinga domain is still very small. Therefore, the aim of this paper was to analyze bird communities of two areas of Caatinga in different states of conservation. Data collection was performed between September 2009 and May 2010 at Estacao Ecologica do Raso da Catarina, State of Bahia, Brazil (Area 1)…	REVISTA BRASILEIRA DE ORNITOLOGIA	SEP 2012	2012	Brasil	Bahia	1 e 2	2
235	Pontifícia Universidade Católica de Minas Gerais	de Vasconcelos, Marcelo Ferreira; Souza, Leandro Nunes; Duca, Charles; Pacheco, Jose Fernando; Parrini, Ricardo; Serpa, Guilherme Alves; Albano, Ciro; Meirelles Abreu, Carlos Rodrigo; dos Santos, Sidnei Sampaio; da Fonseca Neto, Francisco Pedro	The avifauna of Brejinho das Ametistas, Bahia, Brazil: birds in a caatinga-cerrado transitional zone, with comments on taxonomy and biogeography	Brejinho das Ametistas (14 degrees 15'46 '' S; 42 degrees 31'28 '' W) is situated in a transitional zone between the caatinga and the cerrado, in southern Bahia. Here, we present an avifaunal survey conducted between October 2007 and May 2011, totaling 467 h of sampling effort in different vegetation types of this area, which include cerrado sensu stricto, "campos rupestres", "carrascos", arborea…	REVISTA BRASILEIRA DE ORNITOLOGIA	SEP 2012	2012	Brasil	Bahia	2	2
236	Universidade Federal Rural de Pernambuco	de Lyra-Neves, Rachel Maria; de Azevedo Junior, Severino Mendes; Telino Junior, Wallace Rodrigues; Lacerda de Larrazabal, Maria Eduarda	The Birds of the Talhado do Sao Francisco Natural Monument in the Semi-Arid Brazilian Northeast	The Talhado do Sao Francisco Natural Monument is located within the mesoregion of the lower Sao Francisco River, in the Brazilian states of Alagoas, Sergipe, and Bahia. Data were collected at six study sites during field campaigns of three months' duration. Visual surveys were conducted in areas of arboreal caatinga and at local aquatic environments. Specimens were also captured using 20 ornithol…	REVISTA BRASILEIRA DE ORNITOLOGIA	SEP 2012	2012	Brasil	Alagoas, Serpie e Bahia	1	2
237	Universidade Federal de Sergipe	Ruiz-Esparza, Juan; da Rocha, Patricio Adriano; Ribeiro, Adauto de Souza; Ferrari, Stephen F.	The birds of the Serra da Guia in the caatinga of northern Sergipe	The avifauna of the region of the Serra da Guia, in the municipalities of Poco Redondo (Sergipe) and Pedro Alexandre (Bahia) was surveyed between October, 2008, and September, 2009. Data were collected at two locations, representing the semi-arid caatinga, and a humid highland forest enclave (brejo de altitude). During each month of the study period, specimens were captured during three sessions …	REVISTA BRASILEIRA DE ORNITOLOGIA	SEP 2012	2012	Brasil	Sergipe	2	2
238	Universidade Federal de São Carlos	Guedes Las-Casas, Flor Maria; de Azevedo Junior, Severino Mendes; Dias, Manoel Martins; Bianchi, Carlos Abs	Community structure and bird species composition in a caatinga of Pernambuco, Brazil	The present study aimed to survey the avian community in caatinga vegetation of Serra do Para massif within the "agreste" region of Pernambuco, Brazil. We recorded a total of 140 species of 43 families. Analyses of community structure and composition show that among the species listed, approximately 46% are non-passerines, and 54% are passerines, with Columbidae (n=7) and Tyrannidae (n=23) being …	REVISTA BRASILEIRA DE ORNITOLOGIA	SEP 2012	2012	Brasil	Pernambuco	2	2
239	Universidade Potiguar	da Silva, Marcelo; de Albuquerque Franca, Bruno Rodrigo; Irusta, Jorge B.; Borges de Oliveira Souto, Glauber Henrique; de Oliveira Junior, Tonny Marques; Rodrigues, Marcelo Camara; Pichorim, Mauro	BIRDS OF THIRTEEN CAATINGA AREAS IN RIO GRANDE DO NORTE STATE, BRAZIL	The state of Rio Grande do Norte is almost completely inserted into the caatinga biome. This study presents a bird inventory of thirteen areas of caatinga in Rio Grande do Norte. Information was collected at coastal caatinga and in the centre of the state between 1998 and 2012. To complement these lists, a compilation of bibliographic and ornithological collections' data was carried out. We recor…	REVISTA BRASILEIRA DE ORNITOLOGIA	SEP 2012	2012	Brasil	Rio Grande do Norte	1 e 2	2
241	Museu de Zoologia da Universidade de São Paulo	Schunck, Fabio; Piacentini, Vtor de Q.; de Souza, Elivan Arantes; Barreto Alves de Sousa, Antonio Emanuel; Rego, Marco Antonio; Albano, Ciro; Conti Nunes, Maria Flavia; Favaro, Fernando de Lima; Neto, Isaac Simao; Mariano, Erich de Freitas; Lima, Diego Mendes; Guedes de Las-Casas, Flor Maria; Rodrigues, Roberta Costa; Fonseca Neto, Francisco Pedro	Birds of the Lower Middle Sao Francisco River	The Lower Middle Sao Francisco (LMSF) river encompasses the region of the river basin in the State of Bahia from the border with Minas Gerais down to Remanso. We present the results of field surveys done between 2007 and 2009 in three regions within the LMSF (Correntina, Ibotirama and Boqueirao da Onca). Data were gathered with mist nets and through direct observations. In total, we recorded 315 …	REVISTA BRASILEIRA DE ORNITOLOGIA	SEP 2012	2012	Brasil	Bahia	2	2
242	Universidade Federal da Paraíba	Pereira de Araujo, Helder Farias; Vieira-Filho, Arnaldo Honorato; Cavalcanti, Tarsila Almeida; de Vasconcelos Barbosa, Maria Regina	Birds and their habitats in a private reserve in the Cariri region of the state of Paraiba, Northeast Brazil	Even though the caatinga has been identified as an important area of endemism for South American birds, few studies have been conducted on the distribution, evolution and ecology of birds in this region. Understanding how habitats contribute to maintain the regional bird diversity is extremely important. This study was carried out at the (RPPN) Fazenda Almas, in the Cariri region of the state of …	REVISTA BRASILEIRA DE ORNITOLOGIA	SEP 2012	2012	Brasil	Paraíba	1	2
243	Universidade Estadual de Montes Claros	Ferreira Dornelas, Alessandro Araujo; de Paula, Daniel Costa; do Esprito Santo, Mario Marcos; Sanchez-Azofeifa, G. A.; Leite, Lemuel Olivio	Avifauna of the "Mata Seca" State Park, north of Minas Gerais State	This study aimed to characterize the avifauna of the Mata Seca State Park, situated in the district of Manga, north of Minas Gerais state, Brazil. For this purpose, we jointly used three different methods: captures with mist-nets, totaling 18.360 h/net; 153 lists of Mackinnon; and non-systematic field observations from 2007 to 2012. We recorded 257 species, with 17 endemics from the caatinga and …	REVISTA BRASILEIRA DE ORNITOLOGIA	SEP 2012	2012	Brasil	Minas Gerais	1	2
244	Instituto Chico Mendes de Conservação da Biodiversidade	Barreto Alves de Sousa, Antonio Emanuel; Lima, Diego Mendes; de Lyra-Neves, Rachel Maria	Avifauna of the Catimbau National Park in the brazilian state of Pernambuco, Brazil: species richness and spatio-temporal variation	The present study focused on the Catimbau National Park in the municipality of Buique, in the Brazilian state of Pernambuco, during the dry (October, 2008) and rainy seasons (April, 2011). The objective was to evaluate the species richness and the spatial-temporal variation of the park's avifauna. Data were collected by mist-netting, line transect surveys, and the MacKinnon list method. A total o…	REVISTA BRASILEIRA DE ORNITOLOGIA	SEP 2012	2012	Brasil	Pernambuco	1	2
249	Universidade de São Paulo	Andrade-Silva, A. C. R.; Nemesio, A.; de Oliveira, F. F.; Nascimento, F. S.	Spatial-Temporal Variation in Orchid Bee Communities (Hymenoptera: Apidae) in Remnants of Arboreal Caatinga in the Chapada Diamantina Region, State of Bahia, Brazil	The spatial and temporal distribution of organisms is a fundamental aspect of biological communities. The present study focused on three remnants of arboreal Caatinga in northeastern Brazil between May, 2009 and April, 2010. A total of 627 euglossine males were captured in traps baited with artificial aromatic compounds. The specimens belonged to 14 species and four genera: Euglossa Latreille, Eu…	NEOTROPICAL ENTOMOLOGY	AUG 2012	2012	Brasil	Bahia	1	6
251	Universidade Federal do Paraná	Zacca, Thamara; Bravo, Freddy	Butterflies (Lepidoptera: Papilionoidea and Hesperioidea) of the northern portion of the Chapada Diamantina, Bahia, Brazil	The knowledge of butterflies (Lepidoptera: Papilionoidea and Hesperioidea) diversity in Caatinga biome is incipient when compared to the others Brazilian's biomes. Areas considered as priorities for biodiversity conservation in the Caatinga still remain with poor knowledge about their lepidopteran fauna diversity such as the Chapada Diamantina. A study of the diversity of butterflies supported by…	BIOTA NEOTROPICA	APR-JUN 2012	2012	Brasil	Bahia	1	6
252	Universidade Federal de Sergipe	Nascimento Monteiro, Silvana Helena; Carregosa, Tamires; Silva Santos, Luiz Aquino; do Nascimento, Jose Elvino, Jr.; do Nascimento Prata, Ana Paula	Survey of orchidaceae from the State of Sergipe, Brazil	The state of Sergipe, located in the Northeast Region of Brazil, covers an area of 21,994 km(2) and is the smallest state in the country. The vegetation of this region is predominantly caatinga, but there are also mangroves, dunes, restinga, fragments of original Atlantic Forest (which are intermingled with pastures, secondary growth, and agricultural land) and cerrado. During intensive fieldwork…	BIOTA NEOTROPICA	APR-JUN 2012	2012	Brasil	Sergipe	2	7
253	Universidade Federal da Paraíba	Moura Fernandes, Carlo Rivero; Martins, Celso Feitosa; Ferreira, Katia Maria; Del Lama, Marco Antonio	Gene Variation, Population Differentiation, and Sociogenetic Structure of Nests of Partamona seridoensis (Hymenoptera: Apidae, Meliponini)	Gene variation and the differentiation of two populations of (Hymenoptera: Apidae: Meliponini) from the Caatinga biome, a semiarid ecosystem unique to Brazil, were estimated through allozymic and microsatellite analyses. These populations exhibited similar low degrees of enzyme gene variation. Observed genotype frequencies at the allozyme and microsatellite loci were in accordance with Hardy-Wein…	BIOCHEMICAL GENETICS	2012-06-01	2012	Brasil	Paraíba	1 e 2	6
255	Universidade Federal do Piauí	Reis Lopes, Clarissa Gomes; Nogueira Ferraz, Elba Maria; de Castro, Cibele Cardoso; de Lima, Elifabia Neves; Falcao Fraga dos Santos, Josiene Maria; dos Santos, Danielle Melo; Araujo, Elcida de Lima	Forest succession and distance from preserved patches in the Brazilian semiarid region	Preserved vegetation fragments can serve as islands or germplasm banks that aid in the recuperation of anthropogenically degraded areas. The present study evaluated the effects of the distance to a preserved forest fragment on the recuperation of an abandoned agricultural field that had been naturally regenerating for 15 years in Caruaru, PE, Brazil. Seven 240 m transects were laid out perpendicu…	FOREST ECOLOGY AND MANAGEMENT	MAY 1 2012	2012	Brasil	Pernambuco	1	7
256	Universidade de Mogi das Cruzes	Soares, Fabio Lino, Jr.; Melo, Itamar Soares; Franco Dias, Armando Cavalcante; Andreote, Fernando Dini	Cellulolytic bacteria from soils in harsh environments	It is believed that the exposure of organisms to harsh climate conditions may select for differential enzymatic activities, making the surviving organisms a very promising source for bioprospecting. Soil bacteria play an important role in degradation of organic matter, which is mostly due to their ability to decompose cellulose-based materials. This work focuses on the isolation and identificatio…	WORLD JOURNAL OF MICROBIOLOGY & BIOTECHNOLOGY	MAY 2012	2012	Brasil	Ceará	2	8
257	Universidade Federal da Bahia	Hamdan, Breno; Lira-da-Silva, Rejane Maria	The snakes of Bahia State, northeastern Brazil: species richness, composition and biogeographical notes	Nearly 150 years after the first systematic study on the snakes of Bahia, Brazil, this paper aims to fill still existing gaps in knowledge by characterizing the richness, composition and habitat use of the snakes in this state. Based on bibliographic records and visits to scientific collections, a total of 129 snake species distributed over nine families are recorded. The ombrophilous forest, caa…	SALAMANDRA	APR 30 2012	2012	Brasil	Bahia	3	3
258	Universidade Federal da Paraíba	Silva Souto, Wedson Medeiros; Duarte Barboza, Raynner Rilke; Mourao, Jose da Silva; Nobrega Alves, Romulo Romeu	Traditional knowledge of sertanejos about Zootherapeutic practices used in ethnoveterinary medicine of NE Brazil	The present paper analyzes animal-based remedies used in ethnoveterinary medicine in a semi-arid area of Paraiba State (Caatinga biome) in NE Brazil. Information was obtained through semi-structured questionnaires applied to 32 local residents (24 men and 8 women) concerning animal species used as remedies, the body parts used, and the illnesses for which these remedies were prescribed. It is rec…	INDIAN JOURNAL OF TRADITIONAL KNOWLEDGE	APR 2012	2012	Brasil	Paraíba	2	9
259	Universidade Federal Rural de Pernambuco	Ramos, Marcelo Alves; de Albuquerque, Ulysses Paulino	The domestic use of firewood in rural communities of the Caatinga: How seasonality interferes with patterns of firewood collection	One of the main methods of extracting vegetation from the Caatinga is the cutting of wood for firewood. However, despite its social importance and its capacity for having environmental impacts, there are no studies that evaluate the dynamics of the collection of this resource in relation to temporal factors in the semi-arid regions of Brazil. Thus, the main purpose of this study was to show that …	BIOMASS & BIOENERGY	APR 2012	2012	Brasil	Paraíba	2	9
260	Universidade de São Paulo	De Souza, A. R.; Lopes-Mielezrski, G. N.; Lopes, E. N.; Querino, R. B.; Corsato, C. D. A.; Giustolin, T. A.; Zucchi, R. A.	Hymenopteran Parasitoids Associated With Frugivorous Larvae in a Brazilian Caatinga-Cerrado Ecotone	The purpose of this study was to investigate native species of parasitoids of frugivorous larvae and their associations with host plants in commercial guava orchards and in typical native dry forests of a caatinga-cerrado ecotone in the State of Minas Gerais, Brazil. Nine species of parasitoids were associated with larvae of Anastrepha (Tephritidae) and Neosilba (Lonchaeidae) in fruit of Psidium …	ENVIRONMENTAL ENTOMOLOGY	APR 2012	2012	Brasil	Minas Gerais	2	6
261	Universidade Estadual de Feira de Santana	Ribeiro Reis, Renata Conduru; Pelacani, Claudineia Regina; Cardoso Antunes, Cimille Gabrielle; Dantas, Barbara Franca; de Castro, Renato Delmondez	PHYSIOLOGICAL QUALITY OF Gliricidia sepium (Jacq.) Steud. (LEGUMINOSAE - PAPILIONOIDEAE) SEEDS SUBJECTED TO DIFFERENT STORAGE CONDITIONS	Studies of seed physiological processes represent the starting point for the sustainable utilization of native or cultivated plant species from the caatinga biome for which germination studies are still scarce. In order to determine adequate methods for the conservation of Gliricidia sepium seeds, the physiological quality of propagules exposed to different conditions and times of storage were ex…	REVISTA ARVORE	MAR-APR 2012	2012	Brasil	Bahia	2	7
263	Universidade Federal da Paraíba	Paiva de Lucena, Reinaldo Farias; de Medeiros, Patricia Muniz; Araujo, Elcida de Lima; Chaves Alves, Angelo Giuseppe; de Albuquerque, Ulysses Paulino	The ecological apparency hypothesis and the importance of useful plants in rural communities from Northeastern Brazil: An assessment based on use value	The ecological apparency hypothesis in ethnobotanical studies predicts that the apparent plants (i.e., the most easily found in the vegetation) would be the most commonly collected and used by people. To test this hypothesis, it has been used the concept of use value (VU), which measures the relative importance of useful plants for a group of people. However, the use value has got some limitation…	JOURNAL OF ENVIRONMENTAL MANAGEMENT	APR 2012	2012	Brasil	Paraíba	2	9
264	Universidade Federal da Bahia	Camardelli, Milena; Napoli, Marcelo F.	AMPHIBIAN CONSERVATION IN THE CAATINGA BIOME AND SEMIARID REGION OF BRAZIL	The Brazilian Ministry of the Environment (Ministerio Do Meio Ambiente, MMA) proposed defining priority areas for Brazilian biodiversity conservation in 2007, but to date, no definitions of priority areas for amphibian conservation have been developed for the Caatinga biome or the semiarid region of Brazil. In this study, we searched for "hot spots" of amphibians in these two regions and assessed…	HERPETOLOGICA	2012-03-01	2012	Brasil	Caatinga	3	4
265	University of Minnesota	Gamble, Tony; Colli, Guarino R.; Rodrigues, Miguel T.; Werneck, Fernanda P.; Simons, Andrew M.	Phylogeny and cryptic diversity in geckos (Phyllopezus; Phyllodactylidae; Gekkota) from South America's open biomes	The gecko genus Phyllopezus occurs across South America's open biomes: Cerrado, Seasonally Dry Tropical Forests (SDTF, including Caatinga), and Chaco. We generated a multi-gene dataset and estimated phylogenetic relationships among described Phyllopezus taxa and related species. We included exemplars from both described Phyllopezus pollicaris subspecies, P. p. pollicaris and P. p. przewalskii. Ph…	MOLECULAR PHYLOGENETICS AND EVOLUTION	2012-03-01	2012	Brasil	Alagoas, Bahia, Piauí e Paraíba	1 e 2	3
266	Universidade Federal Rural de Pernambuco	Monteiro, Julio Marcelino; Araujo, Elcida de Lima; Cavalcanti Amorim, Elba Lucia; de Albuquerque, Ulysses Paulino	Valuation of the Aroeira (Myracrodruon urundeuva Allemao): perspectives on conservation	(Valuation of the aroeira (Myracrodruon urundeuva Allemao): Perspectives on conservation). Assigning an economic value to a given environmental asset has helped conservation proposals, and valuing these assets at levels comparable to market rates facilitates the establishment of environmental policies. Thus, this research aimed to assess the value of the species Myracrodruon urundeuva Allemao, us…	ACTA BOTANICA BRASILICA	JAN-MAR 2012	2012	Brasil	Pernambuco	2	9
268	Universidade Estadual de Feira de Santana	do Espirito Santo, Fabio da Silva; Maciel, Jefferson Rodrigues; de Siqueira Filho, Jose Alves	IMPACT OF HERBIVORY BY GOATS ON NATURAL POPULATIONS OF Bromelia laciniosa MART. EX SCHULT. F. (Bromeliaceae)	The objective of this study was to quantify the impact of herbivory by goats on natural populations of Bromelia laciniosa Mart. ex Schult. f. (Bromeliaceae), an endemic species to the Caatinga biome. Field studies were conducted Caboclo (8 degrees 28'56,4 '' S, 40 degrees 56'6,9 '' W, 588 m alt.), municipality of Afranio, Pernambuco state. This area is regarded as being highly biologically import…	REVISTA ARVORE	JAN-FEB 2012	2012	Brasil	Pernambuco	1	7
269	Universidade Federal de Lavras	Lyra, D.H.; Almeida, L.A.H.; Brasileiro, B.P.; Sant'Ana, M.R.; Amaral, C.L.F	Parâmetros genéticos de frutos, sementes e plântulas de Jatropha ribifolia (Pohl) Baill. (Euphorbiaceae)	The aim of this study was to estimate genetic parameters of fruits, seeds and seedlings of Jatropha ribifolia (Pohl) Baill, subsidizing future breeding and genetic conservation programs. Twenty matrices of the species and the fruits collected in the Caatinga area in the city of Jequié - BA / Brazil were selected. For morphological description, the features of 50 fruits and 50 seeds were observed.…	Revista Brasileira de Plantas Medicinais	2012	2012	Brasil	Bahia	1	7
270	Museu de Zoologia da Universidade de São Paulo	Simone, Luiz Ricardo L.	TAXONOMICAL STUDY ON A SAMPLE OF PULMONATES FROM SANTA MARIA DA VITORIA, BAHIA, BRAZIL, WITH DESCRIPTION OF A NEW GENUS AND FOUR NEW SPECIES (MOLLUSCA: ORTHALICIDAE AND MEGALOBULIMIDAE)	A sample of Pulmonata collected in Santa Maria da Vitoria, interior of Bahia, Brazil, in Caatinga semi-arid environment, is studied taxonomically. From the five species, four are revealed as new, including a new genus. The new taxa are the Bulimulidae (1) Kora corallina gen. et sp. n. characterized by the elongated shell with aperture somewhat dislocated from the shell axis, and an oblique tooth …	Papeis Avulsos de Zoologia (Sao Paulo)	2012	2012	Brasil	Bahia	3	6
273	Universidade Estadual da Paraíba	Nobrega Alves, Romulo Romeu; Ribeiro Goncalves, Maria Betania; Silva Vieira, Washington Luiz	Hunting and the use of the fauna are ancient practices and have performed an important social-economic role in the northeastern semi-arid region of Brazil	Hunting and the use of the fauna are ancient practices and have performed an important social-economic role in the northeastern semi-arid region of Brazil. From a conservationist point of view, these activities have obvious implications that require better investigation, aiming to subsidize sustainable handling plans. This study aims to analyse the hunting practices directed at vertebrates and th…	TROPICAL CONSERVATION SCIENCE	2012	2012	Brasil	Paraíba	2	9
274	Universidade Potiguar	da Silva, Marcelo; Irusta, Jorge Banuelos; Rodrigues, Marcelo Camara; de Albuquerque Franca, Bruno Rodrigo	Population density and home range of the Ochraceous Piculet (Picumnus limae) in Northeast Brazil	Population density and home range of the Ochraceous Piculet (Picumnus limae) in Northeast Brazil. - The Ochraceous Piculet (Picumnus limae) is an endemic species of the Northeast of Brazil which is listed as endangered nationally. The objective of this study is to generate information on the population density and home range of that species in the Caatinga of Rio Grande do Norte, having collected…	ORNITOLOGIA NEOTROPICAL	2012	2012	Brasil	Rio Grande do Norte	2	2
275	Universidade Estadual do Sudoeste da Bahia	da Cunha e Silva, Sandra Lucia y; Gualberto, Simone Andrade; Licona Macedo, Guadalupe Edilma; da Silveira, Thiara Carvalho; da Silva, Debora Cardoso	MEDICINAL PLANTS USED BY THE LACOS COMMUNITY (TANHACU/BAHIA) AND FOUND IN THE NATIONAL FOREST CONTENDAS DO SINCORA	Given the pressure on biodiversity, due to its use in an unsustainable way, particularly in the Caatinga biome, and the need to restore the popular knowledge, is that this paper was developed in order to conduct a survey of medicinal plants used by the community of Lacos, Tanhacu, in the state of Bahia. And identify, among these, those species that are found in the National Forest Contendas Sinco…	REVISTA CAATINGA	2012	2012	Brasil	Bahia	1	9
276	Instituto Biológico de São Paulo	Barros, Alyne Vieira; Araujo, Lorena Mendes; de Oliveira, Fernando Faustino; da Conceicao, Aline Oliveira; Simoni, Isabela Cristina; Bittencourt Fernandes, Maria Judite; Arns, Clarice Weis	In Vitro Evaluation of the Antiviral Potential of Guettarda angelica Against Animal Herpesviruses	Background: The number of antiviral studies using plant extracts has increased in the last decades, and the results have shown that plants are potential sources of compounds that are able to inhibit and/or decrease viral infections. The selection of these plants by ethnopharmacological criteria increases the probability of finding new substances with significant pharmacological and biological act…	ACTA SCIENTIAE VETERINARIAE	2012	2012	Brasil	Bahia	2	7
278	Universidade Federal do Vale do São Francisco	Pimentel, Marcio Sampaio; Carvalho, Rubens Silva; Vilaronga, Daniela Pionorio; Vieira Martins, Lindete Miria; Lopes da Silva, Adriano Victor	Dynamic of epigeous macrofauna under organic soil management in the Brazilian semi-arid region	Soil macrofauna is responsible for soil fertility through cycling of nutrients, tillage and fragmentation of organic matter, as well as through the association between groups of fauna with conserved and/or degraded pedoenvironments. Nevertheless, under the conditions of the Brazilian semi-arid region, there is little information about this resource. The objective of this study was to evaluate the…	SEMINA-CIENCIAS AGRARIAS	2012	2012	Brasil	Bahia	2	6
279	Universidade Federal do Rio de Janeiro	Costa, Wilson J. E. M.; Amorim, Pedro F.; Mattos, Jose L. O.	Species delimitation in annual killifishes from the Brazilian Caatinga, the Hypsolebias flavicaudatus complex (Cyprinodontiformes: Rivulidae): implications for taxonomy and conservation	The organisms investigated are members of the Hypsolebias flavicaudatus species complex; a clade of morphologically similar annual killifishes endemic to the semi-arid savannah of north-eastern Brazil in the Sao Francisco River basin, which is a tropical area under intensive process of habitat loss. A taxonomic revision was conducted combining two different approaches for species delimitation - a…	SYSTEMATICS AND BIODIVERSITY	2012	2012	Brasil		3	5
281	Universidade Federal da Paraíba	Mariz Bezerra, Dandara Monalisa; Pereira de Araujo, Helder Farias; Nobrega Alves, Romulo Romeu	Capturing wild birds is a very common practice in northeastern Brazil, and involves various techniques adapted to hunt specific types of birds for different ends	Capturing wild birds is a very common practice in northeastern Brazil, and involves various techniques adapted to hunt specific types of birds for different ends. This research characterizes the techniques used for capturing wild birds as used by human populations living in urban/rural regions in the western Serido region of Rio Grande do Norte State, Brazil. The study area encompassed the munici…	TROPICAL CONSERVATION SCIENCE	2012	2012	Brasil	Rio Grande do Norte	2	2
282	Universidade Federal da Bahia	Dias Leme, Claudia Luizon; Gasson, Peter	ANATOMICAL COMPARISON OF ORIGINAL AND REGROWTH WOOD FROM COPPICED AND POLLARDED POINCIANELLA PYRAMIDALIS TREES IN THE CAATINGA OF PERNAMBUCO, BRAZIL	Poincianella pyramidalis (Tul.) L.P. Queiroz ('catingueira') is one of the most used trees by rural communities for wood and charcoal in the caatinga of northeast Brazil. It grows rapidly and can survive and thrive after either wet or dry season coppicing or pollarding. This paper explores the anatomical basis for P. pyramidalis being a good choice for fuel and charcoal by comparing the proportio…	IAWA JOURNAL	2012	2012	Brasil	Pernambuco	2	7
287	Universidade Federal da Paraíba	Lucena, Reinaldo Farias Paiva de; Soares, Taíza da Cunha; Vasconcelos Neto, Carlos Frederico Alves de; Carvalho, Thamires Kelly Nunes; Lucena, Camilla Marques de; Alves, Rômulo Romeu da Nóbrega	Uso de recursos vegetais da Caatinga em uma comunidade rural no Curimataú Paraibano (nordeste do Brasil)	This study sought to identify the potential utility of native speciesin the Caatinga area in the municipality of Soledade (Northeastern Brazil). The survey was conducted in two stages, first a phytosociological inventory was carried out in fragments of vegetation next to the community to identify the species, then an ethnobotanical survey was conducted using structured interviews with 33 informan…	Polibotánica	2012	2012	Brasil	Paraíba	2	9
561	Universidade Federal da Paraíba	VIEIRA, W.L.S., GONÇALVES, M.B.R. & NÓGREGA, R.P.	Predation on Tropidurus hispidus (Squamata: Tropiduridae) by Lasiodora klugi (Aranea: Theraphosidae) in the semiarid caatinga region of northeastern Brazil","Vieira, Washington Luiz Silva, GonÃ§alves, Maria BetÃ¢nia Ribeiro, NÃ³brega, RÃ´mulo Pantoja","Biota Neotropica		Biota Neotropica		2012	Brasil	Paraíba	1	4 e 6
562	Universidade Federal do Rio Grande do Norte	LEONARDO B. RIBEIRO 1, 3, * , NAISANDRA B. SILVA 2 & ELIZA M. X. FREIRE 1	Reproductive and fat body cycles of Tropidurus hispidus and Tropidurus semitaeniatus (Squamata, Tropiduridae) in a caatinga area of northeastern Brazil","RIBEIRO, LEONARDO B., SILVA, NAISANDRA B., FREIRE, ELIZA M. X.","Revista chilena de historia natural		Revista Chilena de Historia Natural		2012	Brasil	Rio Grande do Norte	1	3
563	Museu Nacional do Rio de Janeiro	Sheila Patricia Carvalho-Fernandes 2 , Jarcilene Silva de Almeida-Cortez 3 e Andre Luiz Nunes Ferreira 4	Riqueza de galhas entomÃ³genas em Ã¡reas antropizadas e preservadas de caatinga","Carvalho-Fernandes, Sheila Patricia, Almeida-Cortez, Jarcilene Silva de, Ferreira, Andre Luiz Nunes","Revista Ãrvore		Revista Árvore		2012	Brasil	Alagoas, Bahia, Segipe	1	6 e 7
582	Universidade Federal do Pará	Marcos Pérsio Dantas Santos 1,3 , antonita Santana 2 , Leonardo Moura dos Santos Soares 2 , and Shirliane de araújo Sousa	Avifauna of Serra Vermelha, sul do Piauí, Brazil		Revista Brasileira de Ornintologia		2012	Brasil	Piauí	2	2
586	Universidade Federal do Rio Grande do Norte	Ana Cláudia Pereira de Oliveira, Alessandra dos Santos Penha, Raquel Franco de Souza e Maria Iracema Bezerra Loiola	Composição florística de uma comunidade savânica no Rio Grande do Norte, Nordeste do Brasil		ACTA BOTANICA BRASILICA		2012	Brasil	Rio Grande do Norte	2	7
587	Universidade Federal de Pernambuco	Ricardo A. P. Braga, Jaime J.S.P. Cabral, Suzana M.G.L. Montenegro & Geraldo S. Perrier Júnior	Conservação dos recursos hídricos em brejos de altitude - O caso de Brejo dos Cavalos, Caruaru, PE		Revista Brasileira de Engenharia Agrícola e Ambiental		2012	Brasil	Pernambuco	1	10
141	Universidade Federal de Sergipe	da Cruz Silva, Ana Cecilia; do Nascimento Prata, Ana Paula; de Mello, Anabel Aparecida; Alencar da Silva Santos, Ana Claudia	Diaspore dispersal syndromes of Angiospems in a Protected Area in the Caatinga, Sergipe State, Brazil	The present study aimed to characterize the types of fruits and strategies of propagule dispersal of Angiosperms in the Grota do Angico Natural Monument, municipalities of Caninde de Sao Francisco and Poco Redondo, Sergipe State, Brasil. The characterization of the fruits and syndromes was based on the analysis of fruits collected in an area of 251 ha. We sampled 24 families and 67 species, the m…	Hoehnea	DEC 2013	2013	Brasil	Sergipe	1	7
143	Universidade Federal do Rio Grande do Norte	Ferreira, Aila Soares; Bellini, Bruno Cavalcante; Vasconcellos, Alexandre	Temporal variations of Collembola (Arthropoda: Hexapoda) in the semiarid Caatinga in northeastern Brazil	The richness and abundance of Collembola species can be influenced by many biotic and abiotic factors, mainly humidity. The semiarid region of Brazil is dominated by Caatinga dryland vegetation which experiences distinct seasonal alterations of its physiognomy linked to regional rainfall regimes. The present study evaluated the environmental factors affecting populations of Collembola in an area …	ZOOLOGIA	DEC 2013	2013	Brasil	Rio Grande do Norte	2	6
145	Universidade Federal da Paraíba	Fernandes-Ferreira, Hugo; Mendonca, Sanjay Veiga; Cruz, Rono Lima; Borges-Nojosa, Diva Maria; Nobrega Alves, Romulo Romeu	HUNTING OF HERPETOFAUNA IN MONTANE, COASTAL, AND DRYLAND AREAS OF NORTHEASTERN BRAZIL	Relationships between humans and animals have played important roles in all regions of the world and herpetofauna have important links to the cultures of many ethnic groups. Many societies around the world use these animals for a variety of purposes, such as food and medicinal use. Within this context, we examined hunting activities involving the herpetofauna in montane, dryland, and coastal area…	HERPETOLOGICAL CONSERVATION AND BIOLOGY	DEC 2013	2013	Brasil	Ceará	2	9
147	Universidade Federal de Pernambuco	Silva, Joan Bruno; Germano, Shirley Rangel	Bryophytes on rocky outcrops in the caatinga biome: A conservationist perspective	In the state of Paraiba, Brazil, there is an abundance of rocky outcrops, which are typical elements of the semi-arid landscape. Those outcrops provide refuge to species with morphological adaptations to stressful climates and to rare communities of plants, including bryophytes. Nevertheless, there have been no studies of bryophytes in such habitats in the state. Therefore, this work aimed to inv…	ACTA BOTANICA BRASILICA	OCT-DEC 2013	2013	Brasil	Paraíba	2	7
149	Universidade Federal do Oeste do Pará	de Novais, Jailson Santos; Absy, Maria Lucia; Ribeiro dos Santos, Francisco de Assis	Pollen grains in honeys produced by Tetragonisca angustula (Latreille, 1811) (Hymenoptera: Apidae) in tropical semi-arid areas of north-eastern Brazil	The flora of north-eastern Brazil offers a source of nectariferous-polliniferous species that support many native pollinators. However, few studies have examined the plant-Meliponini interaction, especially from the melissopalynological aspect. We assessed the flora exploited by Tetragonisca angustula in two caatinga (dry vegetation) areas in the Brazilian semi-arid region through pollen analysis…	ARTHROPOD-PLANT INTERACTIONS	DEC 2013	2013	Brasil	Bahia	2	6 e 7
150	Universidade Federal do Vale do São Francisco	de Souza, Kariny; Fernandes Coelho, Rafael Damasceno; Sobrinho, Camila Pimentel; Bispo Nascimento, Joana Paula; Gogliath, Melissa; Ribeiro, Leonardo Barros	The lizard fauna of caatinga habitats at the Agrarian Science Campus of the Universidade Federal do Vale do Sao Francisco, Petrolina-PE, Brazil	Studies that characterize the fauna composition are crucial for increasing knowledge of diversity present in a given area. The increase of studies on the herpetofauna of Caatingas has allowed the description of a large number of species and the recognition of local endemisms. This study aimed to know the composition of the lizard fauna of the Campus Ciencias Agrarias (CCA) of the Federal Universi…	Revista Brasileira de Zoociencias	DEC 2013	2013	Brasil	Pernambuco	2	3
151	Universidade Federal Rural de Pernambuco	Cruz, Margarita Paloma; Peroni, Nivaldo; Albuquerque, Ulysses Paulino	Knowledge, use and management of native wild edible plants from a seasonal dry forest (NE, Brazil)	Background: Despite being an ancient practice that satisfies basic human needs, the use of wild edible plants tends to be forgotten along with associated knowledge in rural communities. The objective of this work is to analyze existing relationships between knowledge, use, and management of native wild edible plants and socioeconomic factors such as age, gender, family income, individual income, …	JOURNAL OF ETHNOBIOLOGY AND ETHNOMEDICINE	NOV 26 2013	2013	Brasil	Pernambuco	2	9
153	Instituto Onça-Pintada	Sollmann, Rahel; Torres, Natalia Mundim; Furtado, Mariana Malzoni; de Almeida Jacomo, Anah Tereza; Palomares, Francisco; Roques, Severine; Silveira, Leandro	Combining camera-trapping and noninvasive genetic data in a spatial capture-recapture framework improves density estimates for the jaguar	Abundance and density are key pieces of information for questions related to ecology and conservation. These quantities, however, are difficult to obtain for rare and elusive species, where even intensive sampling effort can yield sparse data. Here, we combine data from camera-trapping and noninvasive genetic sampling (scat surveys) of a jaguar population in the Caatinga of northeastern Brazil, w…	BIOLOGICAL CONSERVATION	2013-11-01	2013	Brasil	Piauí	1	1
154	Museu de Zoologia da Universidade de São Paulo	Simone, Luiz Ricardo L.	HABEAS, A NEW GENUS OF DIPLOMMATINIDAE FROM CENTRAL BAHIA, BRAZIL (CAENOGASTROPODA), WITH DESCRIPTION OF THREE NEW SPECIES	A new genus of Diplommatinidae is described, based on samples collected in cave environment in Bahia state, Brazil. The genus Habeas n.gen. is described based on distinctive characters, such as uniformity of spiral growth, displaced peristome, umbilicus and relative large size. Three new species.are also described: Habeas corpus n.sp. (the type species), from Carinhanha (cave environment), is the…	JOURNAL OF CONCHOLOGY	2013-11-01	2013	Brasil	Bahia	2	6
155	Universidade Federal Rural de Pernambuco	Santos, J. M. F. F.; Santos, D. M.; Lopes, C. G. R.; Silva, K. A.; Sampaio, E. V. S. B.; Araujo, E. L.	Natural regeneration of the herbaceous community in a semiarid region in Northeastern Brazil	This study aimed to describe and compare the interannual changes in the diversity and population structure of herbaceous plants in an anthropogenic area that has been regenerating for 15 years and to identify the similarities and differences in the biological attributes of the community compared with the characteristics of a regenerating conserved area. In total, 105 plots measuring 1 m(2) were e…	ENVIRONMENTAL MONITORING AND ASSESSMENT	OCT 2013	2013	Brasil	Pernambuco	2	7
156	Universidade Federal de Santa Maria	Kotzian, Carla Bender; Blank do Amaral, Aline Monique	Diversity and distribution of mollusks along the Contas River in a tropical semiarid region (Caatinga), Northeastern Brazil	An inventory of macroinvertebrates conducted in the Contas River basin in Northeastern Brazil found 13 species of freshwater mollusks. Most of the community was represented by pulmonate gastropods, including Physa acuta, Drepanotrema anatinum, D. cimex, D. lucidum, Biomphalaria straminea?, Gundlachia radiata?, G. ticaga and Hebetancylus moricandi; the prosobranchs Pomacea archimedis?, Melanoides …	BIOTA NEOTROPICA	OCT-DEC 2013	2013	Brasil	Bahia	1	5
157	Embrapa São Paulo	Kavamura, Vanessa Nessner; Taketani, Rodrigo Gouvea; Lanconi, Milena Duarte; Andreote, Fernando Dini; Mendes, Rodrigo; de Melo, Itamar Soares	Water Regime Influences Bulk Soil and Rhizosphere of Cereus jamacaru Bacterial Communities in the Brazilian Caatinga Biome	We used the T-RFLP technique combined with Ion Torrent (PGM) sequencing of 16S rRNA and multivariate analysis to study the structure of bulk soil and rhizosphere bacterial communities of a cactus, Cereus jamacaru, from the Brazilian Caatinga biome, which is unique to Brazil. The availability of water shapes the rhizosphere communities, resulting in different patterns during the rainy and dry seas…	PLOS ONE	SEP 17 2013	2013	Brasil	Bahia, Piauí, Ceará, Paraíba e Rio Grande do Norte	2	7 e 8
160	Universidade Federal do Piauí	Andrade, Ivanilza Moreira de; Mayo, Simon Joseph; Silva, Maria Francilene Souza; Sousa, Danilo José Lima de; Matias, Lígia Queiroz; Ribeiro, Thales Alves	The Araceae in Ceará, Brazil: humid forest plants in a semi-arid region	The study consists of a taxonomic treatment of the Araceae of Ceará, a state lying within Brazil's semi-arid region. The aroid flora shows greater similarity to those of central Brazil and Amazonia than to the Atlantic forest. Most species occur in humid forest fragments - the "florestas serranas". Geophytes are also found in caatinga and dry forest (Taccarum ulei) and lithophytes on rock outcrop…	Rodriguésia	2013-09	2013	Brasil	Ceará	3	7
161	Instituto Federal de Pernambuco	Santos, Lucilene Lima dos; Santos, Leidiana Lima dos; Alves, Andrêsa Suana Argemiro; Oliveira, Luciana dos Santos Dias de; Sales, Margareth Ferreira de	Bignoniaceae Juss. no Parque Nacional Vale do Catimbau, Pernambuco	The Valley of the Catimbau is a microregion located in rural Pernambuco which is highly diverse. The taxonomic survey of the Bignoniaceae species was accomplished by morphological analysis of material collected in the field, as well as herbarium material. Ten species are recognized and distributed in eight genera: Anemopaegma Mart. ex Meisn., Cuspidaria DC., Fridericia Mart., Handroanthus Mattos,…	Rodriguésia	2013-09	2013	Brasil	Pernambuco	1	7
162	Universidade Federal do Vale do São Francisco	Fabricante, Juliano Ricardo; Oliveira, Marina Nabuco Araújo de; Siqueira Filho, José Alves de	Aspectos da ecologia de Calotropis procera (Apocynaceae) em uma área de Caatinga alterada pelas obras do Projeto de Integração do Rio São Francisco em Mauriti, CE	The species Calotropis procera (Aiton) WT Aiton has its first records in Brazil pointed to 1900. Currently she is in almost the entire country, particularly in the Northeast. The objectives of this study were: (i) assess the abundance of individuals of C. procera, (ii) evaluate reproductive aspects of the same, (iii) verify the existence of allelopathic action of its tissue, (iv) estimate the are…	Rodriguésia	2013-09	2013	Brasil	Ceará	2	7
163	Universidade Federal de Santa Maria	Mesquita, Paulo C. M. D.; Passos, Daniel C.; Cechin, Sonia Z.	Efficiency of snake sampling methods in the Brazilian semiarid region	The choice of sampling methods is a crucial step in every field survey in herpetology. In countries where time and financial support are limited, the choice of the methods is critical. The methods used to sample snakes often lack objective criteria, and the traditional methods have apparently been more important when making the choice. Consequently researches using not-standardized methods are fr…	ANAIS DA ACADEMIA BRASILEIRA DE CIENCIAS	SEP 2013	2013	Brasil	Ceará	2	3
165	Instituto Brasileiro do Meio Ambiente e dos Recursos Naturais Renováveis	Barboza Nogueira, Francisco Carlos; de Sousa Pacheco Filho, Alipio Jose; Gallao, Maria Izabel; Esmeraldo Bezerra, Antonio Marcos; Medeiros Filho, Sebastiao	PHENOLOGY OF Dalbergia cearensis DUCKE (FABACEAE) IN A SHERED OF SEASONAL FOREST IN THE NORTHEAST SEMIARID, BRAZIL	In general, tree species that occur in the Caatinga vegetation in the Brazilian semiarid of the northeastern region, have their phenophases (flowering, fruiting and foliage change) conditioned by the duration and intensity of seasonal drought. This study records the phenology of leaf-fall, leaf incision, flowering and fruit production of 32 Dalbergia cearensis Ducke individuals. Samples were coll…	REVISTA ARVORE	JUL-AUG 2013	2013	Brasil	Ceará	1	7
166	Universidade Federal de Pernambuco	Oliveira, L. G.; Cavalcanti, M. A. Q.; Fernandes, M. J. S.; Lima, D. M. M.	Diversity of filamentous fungi isolated from the soil in the semiarid area, Pernambuco, Brazil	The Caatinga (dryland) biome of Brazil is experiencing accentuated desertification due to deforestation and inappropriate uses of its natural resources. Studies examining the diversity of filamentous fungi in Caatinga soils are still scarce and the present work was designed to isolate and identify the soil fungi of this biome in the semiarid region of northeastern Brazil. Soil samples were taken …	JOURNAL OF ARID ENVIRONMENTS	AUG 2013	2013	Brasil	Pernambuco	1	8
167	Universidade Federal do Rio Grande do Norte	Versieux, Leonardo M.; Tomaz, Eduardo C.; Fortunato, Marcia; Verola, Christiano	A new yellow-flowered ornithophilous Vriesea and an illustrated collection of the bromeliads from Pico Alto, Serra do Baturite, Ceara State, Northeastern Brazil	Vriesea baturitensis is described and illustrated as a new species. It is compared with V. friburgensis and V. rodigasiana, which we consider to be morphologically the most related species. The new taxon occurs in isolated Atlantic forest patches along the Baturite mountain range, in central-north Ceara state, Northeastern Brazil. It is characterized by the compact and regular rosette, a rounded …	PHYTOTAXA	JUL 17 2013	2013	Brasil	Ceará	2	7
168	Instituto Federal Baiano	Silveira, Daniela Garcia; Morals Lino, Lucimeire Souza; Souza, Antonio da Silva; Duarte Souza, Fernanda Vidigal	Somatic Embryogenesis of Neoglaziovia variegata (Arruda) Mez, an Important Source of Fiber from Native Brazilian Bromeliads	Neoglaziovia variegata (Arruda) Mez, a Bromeliad endemic to the Brazilian Caatinga and source of fiber for many different products, is considered an endangered species. Leaf and stem segments were cultivated on Murashige and Skoog (MS) medium with combinations of 2,4- dichlorophenoxyacetic acid (2,4-D) (0, 9, 18 and 27 AIM) and glutamine (0, 50, 100, 150, 200 mg L-1) for the induction of embryoge…	BRAZILIAN ARCHIVES OF BIOLOGY AND TECHNOLOGY	JUL-AUG 2013	2013	Brasil	Bahia	2	7
170	Universidade Federal Rural de Pernambuco	Diniz, Leidiane Pereira; Elmoor-Loureiro, Lourdes Maria Abdu; Almeida, Viviane Lúcia dos Santos; Melo Júnior, Mauro de	Cladocera (Crustacea, Branchiopoda) of a temporary shallow pond in the Caatinga of Pernambuco, Brazil	The aim of this study was to describe the composition and structure of cladocerans of littoral areas with and without macrophytes from a temporary shallow pond in the Caatinga of Pernambuco state (Brazil). Samples were taken between June 2011 and August 2012. The sampling of cladocerans and environmental variables was performed at four fixed points, using a plankton net (45 µm) and a multiparamet…	Nauplius	2013-07	2013	Brasil	Pernambuco	1	6
175	Universidade Federal de Pernambuco	Bezerra, Jadson D. P.; Santos, Marilia G. S.; Barbosa, Renan N.; Svedese, Virginia M.; Lima, Debora M. M.; Fernandes, Maria Jose S.; Gomes, Bruno S.; Paiva, Laura M.; Almeida-Cortez, Jarcilene S.; Souza-Motta, Cristina M.	Fungal endophytes from cactus Cereus jamacaru in Brazilian tropical dry forest: a first study	Endophytic fungi live within the healthy tissues of plants and can promote host species tolerance to different environmental stresses. However, most studies have been of plants in humid environments, and there are few reports of the benefits of such associations for plants of extreme environments. Our aims were to identify endophytic fungi using morphological taxonomy, to explore richness and est…	SYMBIOSIS	2013-06-01	2013	Brasil	Paraíba	2	8
177	Universidade Federal do Ceará	de Aguiar, Maria Ivanilda; Fialho, Jamili Silva; Silva de Araujo, Francisco das Chagas; Campanha, Monica Matoso; de Oliveira, Teogenes Senna	Does biomass production depend on plant community diversity?	In order to ensure the sustainability of agroecosystems, biodiversity must be a priority. Agroforestry, which includes trees, is an example of such diverse systems. We evaluated plant diversity and aboveground biomass production to assess whether areas under fallow following traditional cultivation return to their initial condition. Also, plant diversity and aboveground biomass production were as…	AGROFORESTRY SYSTEMS	2013-06-01	2013	Brasil	Ceará	2	7
179	Universidade Federal do Ceará	Pagano, Marcela C.; Zandavalli, Roberta B.; Araujo, Francisca S.	Biodiversity of arbuscular mycorrhizas in three vegetational types from the semiarid of Ceara State; Brazil	Semiarid lands are the object of a limited number of studies, very few among them aimed at characterizing root-associated fungal communities. The diverse vegetation occurring in the tropical dry forest from the Ceara State, Brazil, core area of the Brazilian tropical semiarid, has been attributed to its soil, topography and climatic variation. However, the arbuscular mycorrhizal (AM) symbiosis ma…	APPLIED SOIL ECOLOGY	MAY 2013	2013	Brasil	Ceará	1	8
180	Universidade Federal da Paraíba	Protazio, Arielson dos Santos; Protazio, Airan dos Santos; Ribeiro, Edilene de Siqueira; de Souza Nogueira, Eliane Maria; Barbosa de Moura, Geraldo Jorge	The role of bromeliad architecture and abiotic factors in occupation by anurans	Bromeliads are excellent models for the study of biological communities, as their structural complexity simulates highly heterogeneous environments. The present study explored the effect of the structural complexity of terrestrial bromeliads as a refuge site, as well as the influence of macro-spatial variables on the abundance of anurans in the Caatinga biome. This study was carried out in the mu…	Neotropical Biology and Conservation	MAY-AUG 2013	2013	Brasil	Bahia	2	4
181	Universidade Federal do Rio de Janeiro	Portela, Clayton; Mermudes, Jose Ricardo M.	A new species of Agrilozodes Thery, 1927, new record for A. pygmaeus (Kerremans, 1897) and a key for the genus (Coleoptera, Buprestidae)	Agrilozodes bellamyi sp. nov. from the Caatinga Biome (type locality: Juazeirinho, Paraiba, Brazil) is described and illustrated. It differs from the other five known species mainly by the moderate longitudinal elevation between the eyes, posterolateral angles of pronotum acute and oblique, mesoepisternum excavated, elytral color pattern and elevation of interestriae 2 and 4. The distribution of …	ZOOTAXA	APR 10 2013	2013	Brasil	Paraíba	2	6
182	Universidade Federal de Pernambuco	Rodrigues Carmo, Rodrigo Felipe; Amorim, Heyde Polyana; Vasconcelos, Simao Dias	Scorpion diversity in two types of seasonally dry tropical forest in the semi-arid region of Northeastern Brazil	Knowledge on arthropod assemblages in the Brazilian semideciduous dry forest (caatinga) is scarce, despite the increasing exposure to degradation due to human activities such as logging and intensive agriculture. We performed a short-term survey on the diversity of scorpions in two types of caatinga (hipoxerophytic and hipeixerophytic) in Pernambuco State, Northeastern Brazil. A combination of ac…	BIOTA NEOTROPICA	APR-JUN 2013	2013	Brasil	Pernambuco	2	6
183	Universidade Estadual do Sudoeste da Bahia	Valente, Emilia de Brito; Porto, Katia Cavalcanti; Passos Bastos, Cid Jose	Species richness and distribution of bryophytes within different phytophysiognomies in the Chapada Diamantina region of Brazil	The Chapada Diamantina ecoregion is within the caatinga (shrublands) biome of Brazil. Environmental factors determine the phytophysiognomies that distinguish the ecoregion from the surrounding areas. This study aimed to investigate the distribution of bryophyte flora in this ecoregion, by phytophysiognomy and elevational zone. Analyzing specimens we collected from five municipalities in the regio…	ACTA BOTANICA BRASILICA	APR-JUN 2013	2013	Brasil	Bahia	1	7
184	Museu de Zoologia da Universidade de São Paulo	Ulyssea, Monica A.; Brandao, Carlos R. F.	Ant species (Hymenoptera, Formicidae) from the seasonally dry tropical forest of northeastern Brazil: a compilation from field surveys in Bahia and literature records	Ant species (Hymenoptera, Formicidae) from the seasonally dry tropical forest of northeastern Brazil: a compilation from field surveys in Bahia and literature records. The Caatingas occur predominantly in northeastern Brazil and comparatively it is the biome that received less attention than any other ecosystem in Brazil, representing the region where invertebrate groups are less known. We presen…	REVISTA BRASILEIRA DE ENTOMOLOGIA	APR-JUN 2013	2013	Brasil	Bahia	2	6
185	Universidade Estadual de Feira de Santana	Freitas, Juliana G.; Santos, Andrea Karla A.; Guimaraes, Paulo Jose F.; Oliveira, Reyjane P.	A New and Unusual Species of Tibouchina (Melastomataceae) Occurring in Caatinga Vegetation in Bahia, Brazil	Tibouchina caatingae, a new species of Melastomataceae (Melastomeae), is herein described and illustrated. This species has been collected only in areas covered by caatinga vegetation in Bahia State, Brazil, and is one of the few species of the family registered for this type of vegetation. Due to the type of habit, organization of leaves on the branches, and color of the petals, it is morphologi…	SYSTEMATIC BOTANY	APR-JUN 2013	2013	Brasil	Bahia	2	7
186	Universidade Federal do Piauí	de Freitas Lins Neto, Ernani Machado; de Oliveira, Ieda Ferreira; Britto, Fabio Barros; de Albuquerque, Ulysses Paulino	Traditional knowledge, genetic and morphological diversity in populations of Spondias tuberosa Arruda (Anacardiaceae)	Plant domestication is an evolutionary process whose artificial selection and management change the landscape, modeling plants to satisfy the human needs, affecting the phenotype component(s) of the species under manipulation. This study aimed at examining and comparing two rural communities: Malhada de Areia e Caro, municipally of Altinho, Pernambuco regarding the knowledge, perception of morpho…	GENETIC RESOURCES AND CROP EVOLUTION	APR 2013	2013	Brasil	Pernambuco	2	7 e 9
187	Universidade Estadual de Feira de Santana	Alecrim Campos, Vania Celene; Lima-Brito, Alone; Mancia de Gutierrez, Ingrid Estefania; Ferreira de Santana, Jose Raniere; Vieira de Souza, Ana Valaria	Micropropagation of umburana de cheiro	Umburana de cheiro is a species native to the Caatinga, widely used by local people, because the value of timber, ornamental, forage and especially medicinal. Considering the significant risk of extinction and the ausence of studies related to the cultive and propagation, the aim of this work was to establish a protocol for micropropagation Amburana cearensis. For this, we evaluated the influence…	CIENCIA RURAL	APR 2013	2013	Brasil	Bahia	3	7
190	Universidade Federal da Paraíba	De Lucena, Reinaldo F. P.; Lucena, Camilla M.; Araujo, Elcida L.; Alves, Angelo G. C.; De Albuquerque, Ulysses P.	Conservation priorities of useful plants from different techniques of collection and analysis of ethnobotanical data	This study analyzes three methods of data analysis to verify which one would be more appropriate to get information aiming the conservation, selecting the use value (VU) inventory in situ and conservation property index (IPC). It was developed in in Northeast Brazil, via interviewed householders (46 informants). The VU was calculated considering only the effective use of plants; the inventory in …	ANAIS DA ACADEMIA BRASILEIRA DE CIENCIAS	2013-03-01	2013	Brasil	Paraíba	2	9
192	Universidade de Brasília	Sa-Neto, R. J.; Marinho-Filho, J.	Bats in fragments of xeric woodland caatinga in Brazilian semiarid	Caatinga is a mosaic of xeric woodland with several savanna and tropical rainforest enclaves in interior of Northeastern Brazil. These enclaves seemingly result from expansion/retraction of mesic and dry biomes of South America following dynamics of climate changes in Pleistocene. Little is known about the influences of proximity to enclaves in species composition of xeric woodlands. The objectiv…	JOURNAL OF ARID ENVIRONMENTS	2013-03-01	2013	Brasil		1	1
193	Universidade Regional do Cariri	Roberto, Igor Joventino; Ribeiro, Samuel Cardozo; Loebmann, Daniel	Amphibians of the state of Piaui, Northeastern Brazil: a preliminary assessment	The state of Piaui is located between the Caatinga and Cerrado biomes in Northeastern Brazil, having a rich heterogeneity of habitats. However, publications regarding the amphibians of this state are scarce. We compiled literature data and complemented it with amphibian inventories in some municipalities of Piaui and present a list of 55 species (54 anurans and one caecilian). Ten of them are end…	BIOTA NEOTROPICA	JAN-MAR 2013	2013	Brasil	Piauí	2	4
194	Universidade Estadual da Paraíba	Nobrega Alves, Ramulo Romeu; Lourenco Leite, Railson Cidennys; Silva Souto, Wedson Medeiros; Bezerra, Dandara M. M.; Loures-Ribeiro, Alan	Ethno-ornithology and conservation of wild birds in the semi-arid Caatinga of northeastern Brazil	The utilization of birds as pets has been recognized as one of the principal threats to global avifauna. Most of the information about the use and sale of birds as pets has been limited to areas of high biodiversity and whose impacts of anthropic actions have been widely broadcast internationally, for example for the Amazon Forest and forest remnants of Southeast Asia. The Caatinga predominates i…	JOURNAL OF ETHNOBIOLOGY AND ETHNOMEDICINE	FEB 27 2013	2013	Brasil	Paraíba	2	9
196	Universidade Federal do Rio Grande do Norte	Roque, Alan De Araujo; Bezerra Loiola, Maria Iracema	POTENTIAL OF USING PLANT RESOURCES IN A RURAL COMMUNITY IN THE SEMIARID IN THE POTIGUAR SEMIARID	The aim of this study was to identify the main categories of use of native plants in a rural community from Caico Municipality, Rio Grande do Norte, Northeastern Brazil. From March 2007 to August 2008 semi-structured and structured interviews were conducted with 23 local specialists (woodsmen, witch doctors, healers, growers and housewives) aged over 35. We describe the uses of 69 species grouped…	REVISTA CAATINGA	2013	2013	Brasil	Rio Grande do Norte	2	9
198	Universidade Federal de Sergipe	Ferraz, Raphael Cavalcanti; De Mello, Anabel Aparecidade; Ferreira, Roberio Anastacio; Do Nascimento Prata, Ana Paula	CAATINGA PHYTOSOCIOLOGY IN THE GROTA DO ANGICO NATURAL MONUMENT, SERGIPE, BRAZIL	The Caatinga is a vegetation that occurs exclusively in Brazil, typically in the Northeastern region and studies on the floristic composition and phytosociological are prerequisites for understanding the behavior, distribution and structure of the vegetation. Therefore, this study aimed to conduct a phytosociological survey of an area approximately 191 hectares of Caatinga, located within of the …	REVISTA CAATINGA	2013	2013	Brasil	Sergipe	1	7
199	Universidade Federal da Paraíba	dos Santos, Wellington Emanuel; Firmino Alves, Ana Claudia; Azevedo Pereira Farias, Rodrigo Cesar; Creao-Duarte, Antonio Jose	Megasoma gyas rumbucheri Fischer, 1968 (Coleoptera: Scarabaeidae: Dynastinae): first record from a Conservation Unit in Brazil	A single male of Megasoma gyas rumbucheri Fischer, 1968, an endangered subspecies, was collected during a study of insect fauna in a protected area of Caatinga, State of Para ba, Brazil, being the first record of the subspecies collected in a Conservation Unit and the most recent record of the subspecies in latitudes above the River Sao Francisco.	ENTOMOTROPICA	2013	2013	Brasil	Paraíba	1	6
201	Universidade Federal de Pernambuco	Cruz, Roberta; Santos, Cledir; de Lima, Juliana Silva; Moreira, Keila Aparecida; de Souza-Motta, Cristina Maria	Diversity of Penicillium in soil of Caatinga and Atlantic Forest areas of Pernambuco, Brazil: an ecological approach	Caatinga is characterised as being a unique semi-arid biome only found in Brazil. It is characterised mainly for its soil poor in mineral and organic nutrients, and low water activity. On the other hand, Atlantic Forest is mainly characterised by its nutrient-rich soil, and its high water activity. Fungi are important constituents of both biomes. Among the fungi frequently isolated from soil of b…	NOVA HEDWIGIA	2013	2013	Brasil	Pernambuco	1	8
203	Universidade Federal de Santa Maria	Mesquita, Paulo C. M. D.; Passos, Daniel C.; Borges-Nojosa, Diva M.; Cechin, Sonia Z.	ECOLOGY AND NATURAL HISTORY OF THE SNAKES OF A CAATINGA AREA IN NORTHEAST BRAZIL		Papeis Avulsos de Zoologia (Sao Paulo)	2013	2013	Brasil	Ceará	2	3
204	Universidade Federal Rural de Pernambuco	dos Santos, Danielle Melo; da Silva, Kleber Andrade; de Albuquerque, Ulysses Paulino; Falcao Fraga dos Santos, Josiene Maria; Reis Lopes, Clarissa Gomes; Araujo, Elcida de Lima	Can spatial variation and inter-annual variation in precipitation explain the seed density and species richness of the germinable soil seed bank in a tropical dry forest in north-eastern Brazil?	The interaction between microhabitat and inter-annual variation in precipitation has an important role on the dynamics of the seed bank and can play a crucial role in survival and maintenance of plant populations in semi-arid environments. We hypothesized that the type of microhabitat and the inter-annual variability in precipitation can explain the richness and density of the seed bank in a semi…	FLORA	2013	2013	Brasil	Pernambuco	2	7
205	Universidade Federal Rural de Pernambuco	Monteiro de Azevedo Santiago, Andre Luiz Cabral; Parreira dos Santos, Paulo Jorge; Maia, Leonor Costa	Mucorales from the semiarid of Pernambuco, Brazil	Nineteen taxa of Mucorales, belonging to Absidia, Apophysomyces, Cunninghamella, Fennellomyces, Lichtheimia, Mucor, Mycotypha, Rhizopus and Syncephalastrum were isolated from 36 composite soil samples in three semiarid areas in the State of Pernambuco (Triunfo, Cabrobo and Belem de Sao Francisco), Northeast Brazil, which are characterized by Caatinga vegetation. Triunfo is preserved, whereas Cabr…	BRAZILIAN JOURNAL OF MICROBIOLOGY	2013	2013	Brasil	Pernambuco	2	8
207	Universidade Federal do Ceará	de Mattos Brito, Lucas Bezerra; Aguiar, Felipe; Moura-Neto, Celio; Zucco, Carlos Andre; Cascon, Paulo	Diet, activity patterns, microhabitat use and defensive strategies of Rhinella hoogmoedi Caramaschi & Pombal, 2006 from a humid forest in northeast Brazil	We studied the natural history of the leaf-litter toad, Rhinella hoogmoedi Caramaschi & Pombal, 2006, in a rain forest located in an attitudinal rocky remain within the Brazilian caatinga biome. Rhinella hoogmoedi was more abundant during the first half of the wet season, when recruitment of new cohorts was observed. Leaf litter was the most commonly used substrate and activity was mainly diurnal…	HERPETOLOGICAL JOURNAL	2013-01-01	2013	Brasil	Ceará	1	4
210	Universidade Federal de Pernambuco	da Silva, Kleber A.; dos Santos, Danielle M.; dos Santos, Josiene M. F. F.; de Albuquerque, Ulysses P.; Ferraz, Elba M. N.; Araujo, Elcida de L.	Spatio-temporal variation in a seed bank of a semi-arid region in northeastern Brazil	This study aimed to evaluate variations in the seed bank within a 3-year temporal series in order to answer the following questions: 1) Does the seed bank's species richness and seed density differ among climatic seasons and between years? 2) Are there differences in the richness and density of seed banks between the litter and mineral soil? 3) Can the seed bank's species richness and seed densit…	ACTA OECOLOGICA-INTERNATIONAL JOURNAL OF ECOLOGY	2013-01-01	2013	Brasil	Pernambuco	2	7
212	Universidade Estadual de Feira de Santana	Fiuza, P. O.; Gusmao, L. F. P.	Ingoldian fungi from the semi-arid Caatinga biome of Brazil	An inventory of Ingoldian fungi from four localities of semi-arid region, Brazil (Brejo Paraibano-PB, Serra da Jiboia-BA, Chapada do Araripe and Serra de Ibiapaba-CE) is presented. Fungi were obtained from samples of foam and submerged leaves collected in water bodies. Twenty-seven taxa of Ingoldian fungi were found and of these, 22 are new records: american continent (3), Neotropics (1), South A…	MYCOSPHERE	2013	2013	Brasil	Paraíba, Bahia, Ceará	1 e 2	8
554	Universidade do Estado da Bahia	Sousa, Luzicléia Araújo; Bautista, Hortensia Pousada; Jardim, Jomar Gomes.	Diversidade florítica de Rubiaceae na Serra da FumaÃ§a â€“ complexo de Serras da Jacobina, Bahia, Brasil","Sousa, LuziclÃ©ia AraÃºjo, Bautista, Hortensia Pousada, Jardim, Jomar Gomes","Biota Neotropica		Biota Neotropica		2013	Brasil	Bahia	2	7
555	Universidade Federal da Paraíba	Oliveira, Bruno Halluan Soares; Pessanha, André Luiz Machado.	Microhabitat use and diet of Anotosaura vanzolinia(Squamata: Gymnophthalmidae) in a Caatinga area, Brazil","Oliveira, Bruno Halluan Soares de, Pessanha, AndrÃ© Luiz Machado","Biota Neotropica		Biota Neotropica		2013	Brasil	Paraíba	2	4
557	Universidade Federal de Sergipe	Silva, Ana Cecília da Cruz; Prata, Ana Paula do Nascimento; Souto, Leandro Sousa; Mello, Anabel Aparecida.	Aspectos de ecologia de paisagem e ameaÃ§as Ã biodiversidade em uma unidade de conservaÃ§Ã£o na Caatinga, em Sergipe","Silva, Ana CecÃ­lia da Cruz, Prata, Ana Paula do Nascimento, Souto, Leandro Sousa, Mello, Anabel Aparecida de","Revista Ãrvore		Revista Árvore		2013	Brasil	Sergipe	1	7
558	Universidade do Estado da Bahia	Varjão, Rafaela Ramos; Jardim, Jomar Gomes; Conceição, Adilva de Souza.	Rubiaceae Juss. de caatinga na APA Serra Branca/Raso da Catarina, Bahia, Brasil","VarjÃ£o, Rafaela Ramos, Jardim, Jomar Gomes, ConceiÃ§Ã£o, Adilva de Souza","Biota Neotropica		Biota Neotropica		2013	Brasil	Bahia	1	7
583	Universidade Federal do Ceará	M. A. S. R. Freitas • E. M. Andrade • O. B. Weber • H. A. Q. Pala´cio T. O. Ferreira	Bedload sediment and nutrient losses in agro-ecosystems of the Brazilian semiarid region		Nutrient Cycling in Agroecosystems		2013	Brasil	Ceará	2	10
599	Universidade Federal Rural do Semiárido	Willame dos Santos Candido, 2 Maria de Fátima Barbosa Coelho, 1 Sandra Sely Silveira Maia, 1 Cleyton Saialy de Medeiros Cunha y 1 Ricardo Carlos Pereira da Silva	Modelo para estimar a área foliar de Combretum leprosum		Acta Agronômica		2013	Brasil	Rio Grande do Norte	2	7
604	Universidade Federal do Piauí	Ernani MF Lins Neto 1* , Alyson LS Almeida 2 , Nivaldo Peroni 3 , Cibele C Castro 4 and Ulysses P Albuquerque.	Phenology of Spondias tuberosa Arruda (Anacardiaceae) under different landscape management regimes and a proposal for a rapid phenological diagnosis using local knowledge		Journal of Ethnobiology and Ethnomedicine		2013	Brasil	Pernambuco	2	7 e 9
612	Universidade de São Paulo	Élison Fabrício Bezerra Lima 1,2 , Renata Chiarini Monteiro 1 & Roberto Antonio Zucchi	Thrips species (Insecta: Thysanoptera) associated to Fabaceae of agricultural importance in Cerrado and Amazon-Caatinga ecotone from Brazilian Mid-North		Biota Neotropica		2013	Brasil	Piauí	2	7
614	Universidade Federal de Lavras	Deborah Mattos Guimarães Apgaua 1 *, Polyanne Aparecida Coelho 1 , Rubens Manoel dos Santos 1 , Paola Ferreira Santos 1 , Ary Teixeira de Oliveira-Filho	Tree community structure in a seasonally dry torpcial forest remmant, Brazil		Cerne		2013	Brasil	Minas Gerais	2	7
51	Universidade Federal de Pernambuco	Marinho, Frederico; da Silva, Gladstone Alves; Ferreira, Araeska C. A.; da Nobrega Veras, Joana Suassuna; Ferreira de Sousa, Natalia Mirelly; Goto, Bruno Tomio; Maia, Leonor Costa; Oehl, Fritz	Bulbospora minima, a new genus and a new species in the Glomeromycetes from semi-arid Northeast Brazil	A new genus, and new fungal species of the Scutellosporaceae (Gigasporales), named Bulbospora minima, was found in the National Park Vale do Catimbau, located within the semi-arid 'dry white savanna forest' biome, called 'Caatinga', in Northeastern Brazil. The fungus resembles Orbispora pernambucana since it forms triple walled spores on sporogenous cells (= bulbi, suspensors), and a mono-lobed, …	SYDOWIA	DEC 19 2014	2014	Brasil	Pernambuco	1	8
54	Universidade Federal de Pernambuco	Rohde, Claudia; Silva, Diva Maria Izabel O.; Oliveira, Georgia F.; Monteiro, Liv S.; Montes, Martin A.; Garcia, Ana Cristina L.	Richness and abundance of the cardini group of Drosophila (Diptera, Drosophilidae) in the Caatinga and Atlantic Forest biomes in northeastern Brazil	Brazil has a high diversity of flies of the genus Drosophila, and part of this richness is represented by the cardini group. We analyzed the fluctuations in the richness and abundance of this group, in environments that had never previously been studied in the northeastern region of Brazil. Among the 28,204 drosophilids sampled, 1,294 belonged to the cardini group and were represented by D. polym…	ANAIS DA ACADEMIA BRASILEIRA DE CIENCIAS	DEC 2014	2014	Brasil	Pernambuco	2	6
55	Universidade Federal do Recôncavo da Bahia	Lima, C. B. S.; Nunes, L. A.; Ribeiro, M. F.; de Carvalho, C. A. L.	Population Structure of Melipona subnitida Ducke (Hymenoptera: Apidae: Meliponini) at the Southern Limit of its Distribution Based on Geometric Morphometrics of Forewings	Bees provide fundamental services to humanity, and many researchers have been concerned about the rapid loss of genetic diversity that these organisms have been suffering. The stingless bee Melipona subnitida Ducke is endemic to Northeastern Brazil and has high potential for the production of honey and wax; it is also an important pollinator in the Caatinga biome. Populations of M. subnitida have…	SOCIOBIOLOGY	DEC 2014	2014	Brasil	Pernambuco, Alagoas, Bahia	2	6
56	Universidade Federal da Paraíba	Pedrosa, Isabella Mayara Monteiro de Carvalho; Costa, Taís Borges; Faria, Renato Gomes; França, Frederico Gustavo Rodrigues; Laranjeiras, Daniel Orsi; Oliveira, Thiago César Sena Pereira de; Palmeira, Cristiane Nikely Silva; Torquato, Selma; Mott, Tami; Vieira, Gustavo Henrique Calazans; Garda, Adrian Antonio	Herpetofauna of protected areas in the Caatinga III: The Catimbau National Park, Pernambuco, Brazil	Despite the increase in herpetofaunal inventories in the Caatinga biome, information for many areas is still lacking and new surveys are required. We conducted a 30-day inventory of the herpetofauna of the Catimbau National Park, Pernambuco State, Brazil. Thirty-seven pitfall trap arrays composed of 4 buckets each, along with glue traps and active searches were used to sample local herpetofaunal …	Biota Neotropica	2014-12	2014	Brasil	Pernambuco	1	3 e 4
57	Universidade Federal do Ceará	Pereira Júnior, Lécio Resende; Andrade, Alberício Pereira de; Araújo, Kallianna Dantas; Barbosa, Alex da Silva; Barbosa, Francisca Maria	Espécies da Caatinga como alternativa para o desenvolvimento de novos fitofármacos	Much of the Brazilian semiarid region is in advanced stage of degradation, and few studies direct their development in line with this reality. In this work, we carried out an ethnobotanical survey comprising 256 families. The survey aimed to identify the species used in traditional medicine by the population of the municipality of Monteiro, Paraiba state. A floristic inventory of all species was …	Floresta e Ambiente	2014-12	2014	Brasil	Paraíba	2	9
58	Universidade de São Paulo	Santos, Amilton Cesar; Olio, Rennan Lopes; Viana, Diego Carvalho; Oliveira, Moacir Franco; Miglino, Maria Angelica; Assis Neto, Antonio Chaves	Morphological Description of Unusual Urinary Tract in the Female of a Rodent, Galea spixii (Wagler, 1831)	The Galea spixii are rodents belonging to the subfamily Caviinae and family Caviidae. They live in the semiarid Caatinga vegetation of Brazilian Northeastern. Currently, they are on the red list of endangered species by the International Union of Conservation of Nature. Due to the importance and the need for more knowledge on the species, we aimed to describe morphologically, the urinary organs i…	PAKISTAN JOURNAL OF ZOOLOGY	DEC 2014	2014	Brasil	Rio Grande do Norte	2	1
60	Pontifícia Universidade Católica de Minas Gerais	Galdino, Conrado A. B.; Avila, Robson W.; Bezerra, Castiele H.; Passos, Daniel C.; Melo, Gabriela C.; Zanchi-Silva, Djan	Helminths Infection Patterns in a Lizard (Tropidurus hispidus) Population from a Semiarid Neotropical Area: Associations Between Female Reproductive Allocation and Parasite Loads	This study reports helminth infection patterns of the lizard Tropidurus hispidus from an area of semiarid caatinga in northeastern Brazil (Ceara state). The lizard population was parasitized by 8 helminth species, and the species composition of the component community resembles that found for other Neotropical lizards. The prevalence of parasites was higher for males compared with females, wherea…	JOURNAL OF PARASITOLOGY	DEC 2014	2014	Brasil	Ceará	2	3 e 6
61	Universidade Federal Rural de Pernambuco	Alencar, Nelson Leal; Ferreira Junior, Washington Soares; Albuquerque, Ulysses Paulino	Medicinal Plant Knowledge Richness and Sharing in Northeastern Brazil	Determining how knowledge of medicinal plants is distributed in a community has been a challenge in the field of ethnobotany in recent years. Comparing the richness of knowledge and levels of sharing of such information is required in order to understand the patterns of knowledge and use of medicinal plants in traditional communities. This study evaluates the richness and level of knowledge shari…	ECONOMIC BOTANY	DEC 2014	2014	Brasil	Pernambuco	2	9
63	Universidade Federal de Sergipe	Sousa-Souto, L.; Santos, E. D. S.; Figueiredo, P. M. F. G.; Santos, A. J.; Neves, F. S.	Is there a bottom-up cascade on the assemblages of trees, arboreal insects and spiders in a semiarid Caatinga?	Predator-prey dynamics regulate the community structure of arthropods and may be affected by changes in their habitat. Bottom-up effects influence the distribution of arboreal insects changing, in turn, the availability of resources and shelter for the spider assemblage. This study examines the effect of habitat structure (tree richness and density) on the assemblages of herbivorous insects and s…	ARTHROPOD-PLANT INTERACTIONS	DEC 2014	2014	Brasil	Sergipe	1 e 2	6
64	Universidade Estadual de Feira de Santana	Santos, Gilberto M. M.; Dattilo, Wesley; Presley, Steven J.	The seasonal dynamic of ant-flower networks in a semi-arid tropical environment	1. Several studies have recently focused on the structure of ecological networks involving ants and plants with extrafloral nectaries; however, little is known about the effects of temporal variation in resource abundance on the structure of ant-plant networks mediated by floral nectar. 2. In this study, it was evaluated how strong seasonality in resource availability in a semi-arid tropical envi…	ECOLOGICAL ENTOMOLOGY	DEC 2014	2014	Brasil	Bahia	2	6 e 7
66	Universidade Federal do Ceará	Bezerra, Claudia Mendonca; de Gose Cavalcanti, Luciano Pamplona; Moreira de Souza, Rita de Cassia; Barbosa, Silvia Ermelinda; das Chagas Xavier, Samanta Cristina; Jansen, Ana Maria; Ramalho, Relrison Dias; Diotaiuti, Lileia	Domestic, peridomestic and wild hosts in the transmission of Trypanosoma cruzi in the Caatinga area colonised by Triatoma brasiliensis	The role played by different mammal species in the maintenance of Trypanosoma cruzi is not constant and varies in time and place. This study aimed to characterise the importance of domestic, wild and peridomestic hosts in the transmission of T. cruzi in Taua, state of Ceara, Caatinga area, Brazil, with an emphasis on those environments colonised by Triatoma brasiliensis. Direct parasitological ex…	MEMORIAS DO INSTITUTO OSWALDO CRUZ	2014-11-01	2014	Brasil	Ceará	2	6
67	Universidade Federal de Minas Gerais	Magalhaes, Ivan L. F.; Oliveira, Ubirajara; Santos, Fabricio R.; Vidigal, Teofania H. D. A.; Brescovit, Antonio D.; Santos, Adalberto J.	Strong spatial structure, Pliocene diversification and cryptic diversity in the Neotropical dry forest spider Sicarius cariri	The Brazilian Caatinga is part of the seasonally dry tropical forests, a vegetation type disjunctly distributed throughout the Neotropics. It has been suggested that during Pleistocene glacial periods, these dry forests had a continuous distribution, so that these climatic shifts may have acted as important driving forces of the Caatinga biota diversification. To address how these events affected…	MOLECULAR ECOLOGY	2014-11-01	2014	Brasil	Caatinga	3	6
70	Universidade Estadual da Paraíba	Gomes da Silva, Fernanda Kelly; Lopes, Sergio de Faria; Serramo Lopez, Luiz Carlos; Miranda de Melo, Jose Iranildo; de Brito Melo Trovao, Dilma Maria	Patterns of species richness and conservation in the Caatinga along elevational gradients in a semiarid ecosystem	Altitudinal gradients provide a useful model for studying plant community composition along environmental gradients. Altitudinal gradients also vary in their degree of human exploitation, as human activity is generally greater at lower elevations than at higher elevations. We examined the effect of altitude on plant community composition along an altitudinal gradient ranging from 400 to 600 m a.s…	JOURNAL OF ARID ENVIRONMENTS	2014-11-01	2014	Brasil	Paraíba	2	7
71	Universidade Federal do Rio Grande do Norte	de Franca Bezerra, Rafaela Maria; Ibrahim Aloufa, Magdi Ahmed; de Morais Freire, Fuvio Aurelio; dos Santos, Daysilene Dantas	EFFECT OF 6-BENZYLAMINOPURINE ON in vitro PROPAGATION OF Mimosa caesapiniifolia Benth. (Fabaceae)	The Mimosa caesalpiniifolia, popularly known as sabia, is a native species belonging to Caatinga forest that due to its countless potentialities has faced a process of exhaustive exploration that makes imminent the need to use sustainable alternatives to its replacement in natural environment and the conservation of its genotype. Accordingly, micropropagation has been considered as a promising te…	REVISTA ARVORE	SEP-OCT 2014	2014	Brasil	Rio Grande do Norte	3	7
72	Universidade Estadual Paulista	Guedes, Thais B.; Nogueira, Cristiano; Marques, Otavio A. V.	Diversity, natural history, and geographic distribution of snakes in the Caatinga, Northeastern Brazil	The present study is a synthesis on snake diversity and distribution in the Caatinga region of northeastern Brazil, providing an updated species list and data on natural history and geographic distribution. Our study is based on the careful revision of 7,102 voucher specimens, housed in 17 herpetological collections, complemented by data on taxonomic literature. We recorded a total of 112 snake s…	ZOOTAXA	SEP 19 2014	2014	Brasil	Caatinga	3	3
73	Universidade Estadual da Paraíba	da Silva, Marcio Joaquim; Anselmo Ramos, Telton Pedro; Diniz, Virginia Dantas; da Costa Ramos, Robson Tamar; Figueredo Medeiros, Elvio Sergio	Ichthyofauna of Serido/Borborema: a semi-arid region of Brazil	The Serido/Borborema region is located between the States Paraiba and Rio Grande do Norte and a priority area for conservation of the Caatinga. This region is under the hydrological influence of the middle portion of Piranhas-Acu River basin. Previous systematic inventories of the ichthyofauna of this Caatinga's area are not significant. The Caatinga fish fauna is threatened due the advancement o…	BIOTA NEOTROPICA	SEP 2014	2014	Brasil	Rio Grande do Norte e Paraíba	2	5
74	Universidade Federal de Pernambuco	Pessoa, Edlley; Alves, Marccus	Orchidaceae em afloramentos rochosos do estado de Pernambuco, Brasil	Besides the Atlantic Coastal Forest and the Brejos de Altitude in the state of Pernambuco, the eastern slopes of the Borborema plateau are also rich in species of Orchidaceae. Rocky outcrops are common and have been cited as one of the most representative sites for the family in Northeast Brazil. This study did a survey of the orchid flora on rocky outcrops in this state. Fieldwork was conducted …	Rodriguésia	2014-09	2014	Brasil	Pernambuco	1 e 2	7
75	Universidade Federal de Sergipe	Viana Junior, A. B.; Souza, V. B.; Reis, Y. T.; Marques-Costa, A. P.	Termite assemblages in dry tropical forests of Northeastern Brazil: Are termites bioindicators of environmental disturbances?	Termites exhibit several characteristics that emphasize their potential as bioindicators of habitat quality for use in environmental monitoring studies, but little is known about this group in vegetations of semi-arid regions of Brazil. The present study was conducted in three areas of Caatinga under different levels of anthropogenic disturbance, in the High Backwoods of Sergipe State, aiming to …	SOCIOBIOLOGY	SEP 2014	2014	Brasil	Sergipe	1 e 2	6
76	Universidade Federal Rural de Pernambuco	Alencar, Nelson Leal; Santoro, Flavia Rosa; Albuquerque, Ulysses Paulino	What is the role of exotic medicinal plants in local medical systems? A study from the perspective of utilitarian redundancy	Medicinal plants are an important aspect of local medical systems. The composition of a medicinal plant collection is influenced by cultural and environmental factors. Additionally, the functionality of a local medical system can be threatened by the replacement of native species with exotic ones, as well as by cultural factors such as the erosion of knowledge. The objectives of this study are: 1…	REVISTA BRASILEIRA DE FARMACOGNOSIA-BRAZILIAN JOURNAL OF PHARMACOGNOSY	SEP-OCT 2014	2014	Brasil	Pernambuco	2	9
79	Universidade Federal de Pernambuco	Lauer Garcia, Ana Cristina; Izabel De Oliveira Silva, Diva Maria; Felix Monteiro, Amanda Gabriela; Oliveira, Georgia Fernanda; Montes, Martin Alejandro; Rohde, Claudia	Abundance and Richness of Cryptic Species of the willistoni Group of Drosophila (Diptera: Drosophilidae) in the Biomes Caatinga and Atlantic Forest, Northeastern Brazil	Cryptic species meet the biological definition of species, but are morphologically identical or quite similar. Several ecological studies underestimate richness and neglect important information on cryptic species, as they are rather difficult to identify. Among insects, drosophilids of the willistoni subgroup, which includes Drosophila willistoni Sturtevant, Drosophila paulistorum Dobzhansky & P…	ANNALS OF THE ENTOMOLOGICAL SOCIETY OF AMERICA	SEP 2014	2014	Brasil	Pernambuco	2	6
80	Universidade Estadual de Feira de Santana	Medina, Anderson Matos; Lopes, Priscila Paixao	Seasonality in the dung beetle community in a Brazilian tropical dry forest: Do small changes make a difference?	Dung beetle (Coleoptera: Scarabaeoidea: Scarabaeinae) activity is influenced by rainfall seasonality. We hypothesized that rainfall might also play a major role in regulating the community structure of this group. In this study, we describe seasonal changes in the richness, composition, and structure of the Scarabaeinae community in a Brazilian tropical dry forest. A fragment of arboreal Caatinga…	JOURNAL OF INSECT SCIENCE	SEP 1 2014	2014	Brasil	Bahia	2	6
81	Universidade Regional do Cariri	Estevam Alves, Marilia Muryel; Aptroot, Andre; Lacerda, Sirleis Rodrigues; da Silva Caceres, Marcela Eugenia	Three new Arthoniaceae from Chapada do Araripe, Ceara, NE Brazil	Three new corticolous Arthoniaceae are described from the Chapada do Araripe, an isolated table mountain in the state of Ceara, in NE Brazil. Arthonia stipitata, lichenicolous on unidentified sorediate crusts, with red, tiny, stipitate apothecia, 3-septate ascospores, 10-12 x 3.0-3.5 mu m. Stirtonia lucida with rather small ascigerous areas, lichexanthone and zeorin in the thallus, globose asci, …	LICHENOLOGIST	SEP 2014	2014	Brasil	Ceará	1	8
82	Universidade Federal de Pernambuco	Oliveira, Marciel Teixeira; Matzek, Virginia; Medeiros, Camila Dias; Rivas, Rebeca; Falcao, Hiram Marinho; Santos, Mauro Guida	Stress Tolerance and Ecophysiological Ability of an Invader and a Native Species in a Seasonally Dry Tropical Forest	Ecophysiological traits of Prosopis juliflora (Sw.) DC. and a phylogenetically and ecologically similar native species, Anadenanthera colubrina (Vell.) Brenan, were studied to understand the invasive species' success in caatinga, a seasonally dry tropical forest ecosystem of the Brazilian Northeast. To determine if the invader exhibited a superior resource-capture or a resource-conservative strat…	PLOS ONE	AUG 19 2014	2014	Brasil	Pernambuco	2	7
83	Universidade Federal da Paraíba	Santos, W. E.; Alves, A. C. F.; Creao-Duarte, A. J.	Beetles (Insecta, Coleoptera) associated with pig carcasses exposed in a Caatinga area, Northeastern Brazil	The species richness, abundance and seasonality of Coleoptera fauna associated with pig carcasses exposed in a Caatinga area were examined. Tray, pitfall and modified Shannon traps were settled together to collect these insects during two seasons (dry and rainy). 4,851 beetles were collected, belonging to 19 families and 88 species. Staphylinidae (2,184) and Histeridae (1,264) were the most abund…	BRAZILIAN JOURNAL OF BIOLOGY	AUG 2014	2014	Brasil	Paraíba	1	6
86	Universidade Federal da Paraíba	Martins, C. F.; de Siqueira, K. M. M.; Kiill, L. H. P.; Sa, I. I. S.; Aguiar, C. M. L.	Density and Distribution of Xylocopa Nests (Hymenoptera: Apidae) in Caatinga Areas in the Surroundings of Passion Fruit Crops	Due to their importance as pollinators of many plant species, this study aimed to know the nest density, spatial distribution, and nesting substrates used by Xylocopa species in the Caatinga, a xerophilous vegetation of Northeastern Brazil. Three areas of Caatinga in the surroundings of passion fruit crops were sampled. The bee species found in these areas were Xylocopa grisescens Lepeletier and …	NEOTROPICAL ENTOMOLOGY	AUG 2014	2014	Brasil	Bahia	2	6
87	Universidade Estadual de Feira de Santana	De Almeida, Rafael Felipe; Amorim, Andre Marcio	Stigmaphyllon caatingicola (Malpighiaceae), a new species from Seasonally Dry Tropical Forests in Brazil	Stigmaphyllon caatingicola is described and illustrated. We also provide a distribution map, and comments on species distributions, conservation and taxonomy. This species is distinguished from Stigmaphyllon urenifolium by its deciduous leaves when flowering, lamina membranaceous, entire to apically trilobed, abaxially tomentose, with hairs deciduous in patches, one latero-anterior petal with red…	PHYTOTAXA	JUL 9 2014	2014	Brasil	Bahia	2	7
88	Centro de Conservação e Manejo de Fauna da Caatinga	Nobre, Carlos Eduardo; Carvalho, Alcimar Lago	Odonata of Itatira, a Brazilian semi-arid area in the state of Ceara	The present study provides the first odonate survey for the Brazilian Caatinga, including species habitat information. Specimens were collected during five days in both dry and rainy seasons of 2011 in the municipality of Itatira, state of Ceara, located in the semi-arid region of northeastern Brazil. Adult individuals of 37 species were documented, the highest richness value thus far recorded fo…	INTERNATIONAL JOURNAL OF ODONATOLOGY	JUL 3 2014	2014	Brasil	Ceará	2	6
89	Universidade Estadual de Feira de Santana	de Almeida, Davi Augusto Carneiro; Pascholati Gusmao, Luis Fernando	Ypsilomyces, a new thallic genus of conidial fungi from the semi-arid Caatinga biome of Brazil	During research on conidial fungi from the semi-arid region of Brazil, a unique specimen was collected on decaying leaves. Ypsilomyces elegans gen. et sp. nov. is characterized by macronematous mononematous conidiophores occurring on pseudoparenchymatous tissue, terminal conidiogenous cells extending percurrently, and thallic septate Y-shaped subhyaline conidia. Descriptions, illustrations, and c…	MYCOTAXON	JUL-SEP 2014	2014	Brasil	Bahia	2	8
90	Universidade Federal da Paraíba	de Oliveira Ribeiro, Joao Paulo; Nunes Carvalho, Thamires Kelly; da Silva Ribeiro, Joao Everthon; de Sousa, Rodrigo Ferreira; de Farias Lima, Jose Ribamar; de Oliveira, Rodrigo Silva; Belarmino Alves, Carlos Antonio; Jardim, Jomar Gomes; Paiva de Lucena, Reinaldo Farias	Can ecological apparency explain the use of plant species in the semi-arid depression of Northeastern Brazil?	This study tested the ecological apparency hypothesis in the community of Barroquinha, in the municipality of Lagoa, Paraiba State, Brazil. We used the Use Value (UV) by testing the information obtained through three types of calculations: UVgeneral, UVcurrent, and UVpotential. The botanical sampling was conducted in two areas of the community (Preserved A1; Degraded - A2), and interviews were ca…	ACTA BOTANICA BRASILICA	JUL-SEP 2014	2014	Brasil	Paraíba	2	9
91	Universidade Federal de Sergipe	Dias, Douglas de Matos; Ribeiro, Adauto de Souza; Bocchiglieri, Adriana; Pereira, Taigua Correa	Diversity of Carnivores (Mammalia: Carnivora) in the Serra dos Macacos, State of Sergipe, Brazil	The worldwide anthropogenic reduction of the habitat available to carnivores that depend on large home ranges has seriously threatened many species. In this context, reliable data on the occurrence and abundance of species are vital to conservation efforts. This study inventoried the carnivore fauna of the Serra dos Macacos in Tobias Barreto, Sergipe (Brazil). Between October 2010 and August 2011…	BIOSCIENCE JOURNAL	JUL-AUG 2014	2014	Brasil	Sergipe	2	1
93	Estación Biológica de Doñana	Roques, S.; Furtado, M.; Jacomo, A. T.; Silveira, L.; Sollmann, R.; Torres, N. M.; Godoy, J. A.; Palomares, F.	Monitoring jaguar populations Panthera onca with non-invasive genetics: a pilot study in Brazilian ecosystems	The global population of jaguars Panthera onca has decreased significantly since the beginning of the 20th century. Given the scarcity of demographic and biological information, estimating population parameters is critical for the design of conservation measures. The jaguar's elusive behaviour makes it impossible to estimate and monitor populations by direct observation. We propose a non-invasive…	ORYX	2014-07-01	2014	Brasil	Piauí	1	1
95	Universidade Federal Rural de Pernambuco	Hermenegildo Silva, Henrique Costa; Ferreira Caraciolo, Rinaldo Luiz; Marangon, Luiz Carlos; Ramos, Marcelo Alves; Santos, Lucilene Lima; Albuquerque, Ulysses Paulino	Evaluating different methods used in ethnobotanical and ecological studies to record plant biodiversity	Background: This study compares the efficiency of identifying the plants in an area of semi-arid Northeast Brazil by methods that a) access the local knowledge used in ethnobotanical studies using semi-structured interviews conducted within the entire community, an inventory interview conducted with two participants using the previously collected vegetation inventory, and a participatory workshop…	JOURNAL OF ETHNOBIOLOGY AND ETHNOMEDICINE	JUN 10 2014	2014	Brasil	Pernambuco	2	9
98	Universidade Federal de Pernambuco	Vasconcelos, Simao Dias; Salgado, Roberta Luiza	FIRST RECORD OF SIX CALLIPHORIDAE (DIPTERA) SPECIES IN A SEASONALLY DRY TROPICAL FOREST IN BRAZIL: EVIDENCE FOR THE ESTABLISHMENT OF INVASIVE SPECIES	As part of a survey on necrophagous Diptera species in a fragment of seasonally dry tropical forest in Brazil, six species of Calliphoridae are reported here for the first time in the caatinga, a biome exclusive to Brazil. Three species native to the Neotropical region (Cochliomyia macellaria, Chloroprocta idioidea, Lucilia eximia) and 3 exotic species (Chrysomya albiceps, C. putoria and C. megac…	FLORIDA ENTOMOLOGIST	2014-06-01	2014	Brasil	Pernambuco	2	6
100	Universidade Federal da Paraíba	Barnett, Juan Mazar; Gomes da Silva, Cayo Lima; Pereira de Araujo, Helder Farias; Roos, Andrei Langeloh; Machado, Caio Graco; Uejima, Angelica Maria K.; Naka, Luciano N.	The avifauna of Curaca (Bahia): the last stronghold of Spix's Macaw	The region of Curaca was one of the first regions of the Brazilian northeast to be ornithologically explored, and is known as the type locality and last stronghold of the Spix's Macaw (Cyanopsitta spixii), now extinct in the wild. The region of Curaca has been considered of high conservation importance, particularly for holding some of the last relicts of Caraiba (Tabebuia caraiba) gallery forest…	REVISTA BRASILEIRA DE ORNITOLOGIA	2014-06-01	2014	Brasil	Bahia	2	2
101	Universidade Estadual de Feira de Santana	Silva, Silvana Santos da; Izabel, Tasciano dos Santos Santa; Gusmão, Luís Fernando Pascholati	Fungos conidiais associados a substratos vegetais submersos em algumas áreas do bioma Caatinga	The conidial fungi play an important role in freshwater ecosystems, being responsible for the decomposition of organic matter. In the Caatinga biome, however, studies addressing these fungi are still incipient. This study conducted a survey of aquatic conidial fungi associated with submerged plant debris in lotic environment, in a period of two years, in five areas included in this biome (BrejoPa…	Rodriguésia	2014-06	2014	Brasil	Piauí, Ceará, Paraíba, Bahia	1	8
102	Embrapa Semiárido	Dantas, Bárbara França; Ribeiro, Renata Conduru; Matias, Janete Rodrigues; Araújo, Gherman Garcia Leal	Germinative metabolism of Caatinga forest species in biosaline agriculture	The production of seeds and seedlings by these species is of utmost importance to prevent a loss of biodiversity of the Caatinga, a unique and exclusively Brazilian biome. Biosaline agriculture is conducted over a range of salinity levels in groundwater and/or in soils. The current study evaluated the application of biosaline agriculture to Anadenanthera macrocarpa, Myracrodruon urundeuva, Aspido…	Journal of Seed Science	2014-06	2014	Brasil	Pernambuco e Bahia	2	7
103	Universidade Federal de Sergipe	Goncalves, Luciana Oliveira; Pinheiro, Jose Baldin; Zucchi, Maria Imaculada; Silva-Mann, Renata	Genetic characterization of the coral tree (Erythrina velutina Willd.) in areas of low occurrence	The coral tree (Erythrina velutina Willd.), popularly known in Brazil as mulungu, presents various pharmacological properties and although extremely scarce, can be found in regions of the State of Sergipe, Brazil. Due to economic interests, producing information in order to set up plans for its conservation and sustainable exploitation becomes essential. The objective of this work was to characte…	REVISTA CIENCIA AGRONOMICA	APR-JUN 2014	2014	Brasil	Sergipe	2	7
104	Instituto de Pesquisas Jardim Botânico do Rio de Janeiro	Córdula, Elisabeth; Morim, Marli Pires; Alves, Marccus	Morfologia de frutos e sementes de Fabaceae ocorrentes em uma área prioritária para a conservação da Caatinga em Pernambuco, Brasil	Fabaceae is the most representative of the Brazilian Caatinga, comprising about one-third of species richness cataloged. Existing research on the biodiversity of this biome reveal several endemic and endangered plant species. In this sense, we aim to establish standards morphological types of fruits, seeds and embryos, with special focus on plumule, to enable the identification of some of the typ…	Rodriguésia	2014-06	2014	Brasil	Pernambuco	2	7
105	Universidade Federal Rural de Pernambuco	Cruz, Margarita Paloma; Medeiros, Patricia Muniz; Sarmiento-Combariza, Ivan; Peroni, Nivaldo; Albuquerque, Ulysses Paulino	I eat the manofe so it is not forgotten: local perceptions and consumption of native wild edible plants from seasonal dry forests in Brazil	Background: There is little information available on the factors influencing people's selection of wild plants for consumption. Studies suggest a suitable method of understanding the selection of edible plants is to assess people's perceptions of these resources. The use and knowledge of wild resources is disappearing, as is the opportunity to use them. This study analyzes people's perceptions of…	JOURNAL OF ETHNOBIOLOGY AND ETHNOMEDICINE	MAY 23 2014	2014	Brasil	Pernambuco	2	9
107	Embrapa Semiárido	de Souza Nascimento, Clovis Eduardo; Tabarelli, Marcelo; Domingues da Silva, Carlos Alberto; Leal, Inara Roberta; Tavares, Wagner de Souza; Serrao, Jose Eduardo; Zanuncio, Jose Cola	The introduced tree Prosopis juliflora is a serious threat to native species of the Brazilian Caatinga vegetation	Despite its economic importance in the rural context, the Prosopis juliflora tree species has already invaded millions of hectares globally (particularly rangelands), threatening native biodiversity and rural sustainability. Here we examine seedling growth (leaf area, stem diameter, plant height) and seedling mortality across five native plant species of the Caatinga vegetation in response to com…	SCIENCE OF THE TOTAL ENVIRONMENT	MAY 15 2014	2014	Brasil	Pernambuco	2	7
109	Universidade Federal da Bahia	Pereira, Erica P. L.; Ribeiro, Paulo R.; Loureiro, Marta B.; de Castro, Renato D.; Fernandez, Luzimar G.	Effect of water restriction on total phenolics and antioxidant properties of Amburana cearensis (Fr. Allem) AC Smith cotyledons during seed imbibition	Amburana cearensis (Fr. Allem) AC Smith is a native Caatinga species commonly found in the semiarid region of North East of Brazil, which possesses resistance to temperature and drought stress and is widely used in the folk medicine. This study aimed at a better understanding of seed imbibition and germination as well as to evaluate the effect of water restriction on total phenolics and antioxida…	ACTA PHYSIOLOGIAE PLANTARUM	MAY 2014	2014	Brasil	Bahia	3	7
111	Universidade Estadual Paulista	Guedes, Thais B.; Sawaya, Ricardo J.; Nogueira, Cristiano de C.	Biogeography, vicariance and conservation of snakes of the neglected and endangered Caatinga region, north-eastern Brazil	AimOur aims were to test the predictions of the vicariance model, searching for natural, non-random biogeographical units using data on snake distributions, and to assess the conservation of biogeographical patterns and underlying processes in the poorly studied Caatinga region.LocationCaatinga region, north-eastern Brazil.MethodsWe revised and georeferenced 7352 snake occurrence records at point…	JOURNAL OF BIOGEOGRAPHY	MAY 2014	2014	Brasil	Caatinga	3	3
112	Instituto Chico Mendes de Conservação da Biodiversidade	Morato, Ronaldo Goncalves; Micchi de Barros Ferraz, Katia Maria Paschoaletto; de Paula, Rogerio Cunha; de Campos, Claudia Bueno	Identification of Priority Conservation Areas and Potential Corridors for Jaguars in the Caatinga Biome, Brazil	The jaguar, Panthera onca, is a top predator with the extant population found within the Brazilian Caatinga biome now known to be on the brink of extinction. Designing new conservation units and potential corridors are therefore crucial for the long-term survival of the species within the Caatinga biome. Thus, our aims were: 1) to recognize suitable areas for jaguar occurrence, 2) to delineate ar…	PLOS ONE	APR 7 2014	2014	Brasil	Caatinga	3	1
113	Universidade Federal da Paraíba	da Silva, Nubia; Paiva de Lucena, Reinaldo Farias; de Farias Lima, Jose Ribamar; Santos Lima, Gleicy Deise; Nunes Carvalho, Thamires Kelly; de Sousa Junior, Severino Pereira; Belarmino Alves, Carlos Antonio	Knowledge and Use of Native Vegetation Caatinga in a Rural Community of Paraiba, Northeastern Brazil	The Ethnobotany discusses how different groups interact with the human resources vegetables. In the present study this relationship was analyzed in the rural community Sao Francisco, the city of Cabaceiras (Paraiba / Northeastern / Brazil), trying to analyze and use the knowledge that residents attach to plant resources. To identify the availability of species in vegetation, a study was conducted…	Boletim do Museu de Biologia Mello Leitao Nova Serie	APR 2014	2014	Brasil	Paraíba	2	9
114	Universidade Estadual da Paraíba	Alves, Cleilton Marques; de Lucena, Camilla Marques; Santos, Suellen da Silva; Paiva de Lucena, Reinaldo Farias; Brito Melo Trovao, Dilina Maria de	Ethnobotanical study of useful vegetal species in two rural communities in the semi-arid region of Paraiba state (Northeastern Brazil)	Trying to understand the relationship between man/natural resources, from ethonobotanical studies, this study aimed to estimate the use value of vegetal species in two Caatinga areas in the Cariri of Paraiba state, besides knowing the multiple uses of plants by the residents of rural communities of Brito (Queimadas - PB) and Lagoa Salgada (Montadas, Areial, Pocinhos - PB). Semi-structured intervi…	Boletim do Museu de Biologia Mello Leitao Nova Serie	APR 2014	2014	Brasil	Paraíba	2	9
116	Universidade Federal de Pernambuco	Santos, Mauro G.; Oliveira, Marciel T.; Figueiredo, Karla V.; Falcao, Hiram M.; Arruda, Emilia C. P.; Almeida-Cortez, Jarcilene; Sampaio, Everardo V. S. B.; Ometto, Jean P. H. B.; Menezes, Romulo S. C.; Oliveira, Antonio F. M.; Pompelli, Marcelo F.; Antonino, Antonio C. D.	Caatinga, the Brazilian dry tropical forest: can it tolerate climate changes?	Our review focuses on the projections of climate change in the Brazilian semiarid region, the Caatinga, based on recent publications about global climate change and biology. We found several vulnerable points in the initial estimates, the main one being that the data were collected and analyzed without a multidisciplinary knowledge. This review discusses several studies that show the current know…	THEORETICAL AND EXPERIMENTAL PLANT PHYSIOLOGY	2014-03-01	2014	Brasil	Caatinga	3	7
117	Universidade de Brasília	Bezerra, Alexandra M. R.; Lazar, Ana; Bonvicino, Cibele R.; Cunha, Adriano S.	Subsidies for a poorly known endemic semiarid biome of Brazil: non-volant mammals of an eastern region of Caatinga	Background: The mammalian fauna of the eastern Caatinga, a Brazilian semiarid biome, was surveyed in the dry and wet seasons aiming to contribute to the knowledge of this poorly known region. Complementary live-trap survey methods were employed for sampling small non-volant mammals and transects along roads for medium and large mammals.Results: Seventeen mammalian species were recorded, with five…	ZOOLOGICAL STUDIES	2014-03-01	2014	Brasil	Sergipe	1 e 2	1
118	Universidade Regional do Cariri	Silvino Pereira, Pedro; Marivando Barros, Luiz; Matos Brito, Andréia; Duarte, Antonia Eliene; Maia, Ana Josicleide	Uso da Myracroduon urundeuva Allemão (aroeira do sertão) pelos agricultores no tratamento de doenças	Introduction: Myracrodruon urundeuva Allemão (pepper tree), from the family Anacardiaceae, may be found in Brazil (in the Northeast), Argentina, Paraguay and Bolivia. Due to its medical and economic importance, we conducted the present research into its medicinal properties. Objective: establish the main phytotherapeutic benefits and uses of Myracrodruon urundeuva among farmers from a town in Jar…	Revista Cubana de Plantas Medicinales	2014-03	2014	Brasil	Ceará	2	9
119	Universidade Estadual de Campinas	Moro, Marcelo Freire; Lughadha, Eimear Nic; Filer, Denis L.; De Araujo, Francisca Soares; Martins, Fernando Roberto	A catalogue of the vascular plants of the Caatinga Phytogeographical Domain: a synthesis of floristic and phytosociological surveys	A catalogue is presented of plant names in use in the Caatinga Phytogeographical Domain (CPD), the largest semiarid ecoregion of South America. We compiled all pubished papers we could locate with floristic and/or phytosociological data relating to the CPD and created a database of all site-based surveys, all names reported in these surveys and the basic ecological data associated with each speci…	PHYTOTAXA	FEB 19 2014	2014	Brasil	Caatinga	3	7
120	Universidade Estadual de Feira de Santana	Almeida, D. A. C.; Gusmao, L. F. P.; Miller, A. N.	Brazilian Semi-Arid Ascomycetes I: New and interesting records of hysteriaceous ascomycetes	During an investigation of ascomycetes carried out in one area of Caatinga and three enclaves of the Atlantic Forest in the semi-arid region of Brazil, we found ten interesting species of hysteriaceous ascomycetes. Psiloglonium clavisporum and Rhytidhysteron opuntiae are new records for South America and Anteaglonium abbreviatum, Hysterium angustatum and Hysterobrevium smilacis are new records fo…	MYCOSPHERE	2014	2014	Brasil	Paraíba, Ceará, Bahia e Piauí	1	8
123	Universidade Estadual da Paraíba	Tavares Mendonca, Livia Emanuelle; Silva Vieira, Washington Luiz; Nobrega Alves, Romulo Romeu	Caatinga Ethnoherpetology: Relationships between herpetofauna and people in a semiarid region of northeastern Brazil	We investigated the interactions between humans and herpetofauna in the semiarid region of Paraiba State, Brazil. Data were obtained by means of interviews with 124 hunters or ex-hunters using semi-structured questionnaires, complemented by informal conversations. We recorded 18 species (17 reptiles and one amphibian) that local human populations interact with because they have some utilitarian v…	Amphibian & Reptile Conservation	2014	2014	Brasil	Paraíba	2	3 e 4
124	Universidade Federal do Rio Grande do Norte	Pichorim, Mauro; Franca Camara, Thanyria Pollyneide; de Oliveira-Junior, Tonny Marques; de Oliveira, Damiao Valdenor; Galvao do Nascimento, Erica Patricia; Mobley, Jason Alan	A population of Blue-winged Macaw Primolius maracana in northeastern Brazil: recommendations for a local Conservation Action Plan	The Blue-winged Macaw (Primolius maracana) is currently classified as near threatened, and studies have shown a decrease in its population size in the southern and northeastern limits of its distribution over the last 50 years. In this study we assess the current status of a local population in Northeastern Brazil and propose a conservation action plan. We visited 56 localities in the Serra de Sa…	TROPICAL CONSERVATION SCIENCE	2014	2014	Brasil	Rio Grande do Norte	2	2
125	Universidade do Estado do Rio Grande do Norte	Soares Dias, Pollyana Mona; Diodato, Marco Antonio; Grigio, Alfredo Marcelo	PHYTOSOCIOLOGICAL STUDY OF FOREST REMNANTS IN MOSSORO, BRAZIL	The municipal district of Mossoro-RN is inserted into the Caatinga biome and like other counties its vegetation is notably mischaracterized. Thus a phytosociological study of forest remnants was conducted in Mossoro, seeking knowledge of forest wealth for possible conservation. Bibliographic and cartographic materials were consulted, as well as maps were used for better spatial visualization of f…	REVISTA CAATINGA	2014	2014	Brasil	Rio Grande do Norte	2	7
127	Universidade Federal do Rio Grande do Sul	Trentin, Danielle Silva; Zimmer, Karine Rigon; Silva, Marcia Vanusa; Giordani, Raquel Brandt; Macedo, Alexandre Jose	MEDICINAL PLANTS FROM BRAZILIAN CAATINGA: ANTIBIOFILM AND ANTIBACTERIAL ACTIVITIES AGAINST Pseudomonas aeruginosa	The Caatinga biome covers a vast area in northeastern Brazil and presents a high level of biodiversity. It is known that about 400 plant species are used by semi-arid local communities for medical purposes. Based on ethnopharmacological reports, this study aims to screen 24 species from Caatinga regarding the ability to prevent biofilm formation and to inhibit the growth of Pseudomonas aeruginosa…	REVISTA CAATINGA	2014	2014	Brasil	Pernambuco	1	7
128	Fundação Oswaldo Cruz	Morim Novaes, Roberto Leonan; Laurindo, Rafael De Souza	BATS OF THE CHAPADA DO ARARIPE, NORTH EAST OF BRAZIL		Papeis Avulsos de Zoologia (Sao Paulo)	2014	2014	Brasil	Ceará, Pernambuco, Piauí	1	1
129	Singapore Botanic Gardens	Taylor, Nigel; Meiado, Marcos Vinicius; Bravo Filho, Eronides; Zappi, Daniela	A new Melocactus from the Brazilian state of Sergipe	The dwarf Melocactus sergipensis, sp. nov., is described from a single lowland locality in the NE Brazilian state of Sergipe. It is compared with members of the M. VIOLACEUS species group, from which it may have been isolated on calcareous rocks within a former dense, high caatinga forest. Its longer term survival in the wild is in serious doubt, since the surrounding habitat has been converted f…	BRADLEYA	2014	2014	Brasil	Sergipe	2	7
130	Universidade Federal de Pernambuco	Vasconcelos Arcoverde, Jose Helton; Carvalho, Aline de Souza; de Almeida Neves, Fernanda Pacifico; Dionizio, Bianca Paiva; Pontual, Emmanuel Viana; Guedes Paiva, Patricia Maria; Napoleao, Thiago Henrique; dos Santos Correia, Maria Tereza; da Silva, Marcia Vanusa; Carneiro-da-Cunha, Maria das Gracas	Screening of Caatinga plants as sources of lectins and trypsin inhibitors	Although it is one of the most threatened areas in the Earth, there are few studies on the biotechnological potential of the Caatinga. This work evaluated 36 extracts from 27 Caatinga plants for lectin and trypsin inhibitor activities. The presence of lectin was detected in 77.7% of samples by haemagglutinating assay. The highest values of specific haemagglutinating activity were found in extract…	NATURAL PRODUCT RESEARCH	2014	2014	Brasil	Caatinga	3	7
131	Universidade Federal do Recôncavo da Bahia	Sousa, Carla da Silva; Cezar Menezes, Roulo Simoes; de Sa Barreto Sampaio, Everardo Valadares; Lima, Francisco de Sousa; Maia, Leonor Costa; Oehl, Fritz	ARBUSCULAR MYCORRHIZAL FUNGI IN SUCCESSIONAL STAGES OF CAATINGA IN THE SEMI-ARID REGION OF BRAZIL	Caatinga is an exclusively Brazilian biome with areas in accentuated process of desertification. Arbuscular mycorrhizal fungi (AMF) act in plant succession by favoring the establishment of plant species typical of successional stages and by accelerating recovery leading to a climax stage. The objective of the present work was to evaluate the occurrence and diversity of AMF in successional stages …	CIENCIA FLORESTAL	JAN-MAR 2014	2014	Brasil	Paraíba	2	8
133	Universidade Estadual Paulista	Thome, M. T. C.; Alexandrino, J.; Lopes, S.; Haddad, C. F. B.; Sequeira, F.	Development and characterization of microsatellite markers for Brazilian four-eyed frogs (genus Pleurodema) endemic to the Caatinga biome	We used pyrosequencing to develop microsatellite markers for the Brazilian four-eyed frog Pleurodema diplolister and tested the microsatellite markers for cross-amplification in its sister Pleurodema alium, which are both endemic species of the Caatinga biome in northeastern Brazil. We used multiplex sets to amplify and genotype 30 individuals of P. diplolister from three different populations an…	GENETICS AND MOLECULAR RESEARCH	2014	2014	Brasil	São Paulo	3	4
134	Universidade Federal de Sergipe	Xavier-Leite, Amanda Barreto; Menezes, Aline Anjos; Andrade, Adanilza de Oliveira; Aptroot, Andre; da Silva Caceres, Marcela Eugenia	Three new Stirtonia species (Arthoniales) from Reserva Muralha, NE Brazil, with a worldwide key to the species	Three new species are described in the small genus Stirtonia, all from NE Brazil, and all from one reserve of Caatinga forest in Paraiba. Stirtonia microspora is characterized by the small macrocephalic ascospores, S. nitida by the smooth thallus even covering the ascigerous areas and S. nivea by the pruinose, elongated ascigerous areas. This is an unexpected diversity of this mostly palaeotropic…	NOVA HEDWIGIA	2014	2014	Brasil	Paraíba	1	8
135	Universidade Estadual de Feira de Santana	Carneiro de Almeida, Davi A.; Miller, Andrew N.; Pascholati Gusmao, Luis F.	New species and combinations of conidial fungi from the semi-arid Caatinga biome of Brazil	During a survey of conidial fungi carried out in aquatic and terrestrial habitats in the semi-arid Caatinga biome of Brazil, three new species were found on decaying plants. Anungitopsis caatingensis sp. nov. was found on decaying leaves collected in a terrestrial habitat. Codinaea pindobacuensis sp. nov. and Stanjehughesia clavata sp. nov. were found on decaying leaves and decaying bark collecte…	NOVA HEDWIGIA	2014	2014	Brasil	Bahia	2	8
136	Universidade Federal Rural de Pernambuco	Bezerra, Joel M.; Moura, Geber B. de A.; da Silva, Bernardo B.; Lopes, Pabricio M. O.; de F. e Silva, Enio F.	Biophysical parameters from remote sensing in semiarid region of Rio Grande do Norte state, Brazil	Despite being the single Brazilian biome whose limits are restricted to the national territory, little attention has been given to the conservation of the diverse landscape of 'Caatinga'. Given the scarcity of field data to monitor the biophysical parameters of vegetation of 'Caatinga' in semiarid regions of northeastern Brazil, this study aimed to evaluate the seasonality of spatial dynamics, by…	REVISTA BRASILEIRA DE ENGENHARIA AGRICOLA E AMBIENTAL	2014-01-01	2014	Brasil	Rio Grande do Norte	1	10
137	Universidade Estadual de Feira de Santana	Carvalho-Sobrinho, Jefferson G.; Alverson, William S.; Mota, Aline C.; Machado, Marlon C.; Baum, David A.	A New Deciduous Species of Pachira (Malvaceae: Bombacoideae) from a Seasonally Dry Tropical Forest in Northeastern Brazil	Pachira (Malvaceae: Bombacoideae) is distributed predominantly in northern South America and is the largest genus in the subfamily, including about 50 species. Ongoing studies of the systematics of neotropical Bombacoideae and field work in northeastern Brazil led to the discovery of a new species, herein described and illustrated. Pachira moreirae is known from a single population that is endemi…	SYSTEMATIC BOTANY	JAN-MAR 2014	2014	Brasil	Herbários	3	7
139	Universidade de São Paulo	Bonatti, Vanessa; Paulino Simoes, Zila Luz; Franco, Fernando Faria; Francoy, Tiago Mauricio	Evidence of at least two evolutionary lineages in Melipona subnitida (Apidae, Meliponini) suggested by mtDNA variability and geometric morphometrics of forewings	Melipona subnitida, a tropical stingless bee, is an endemic species of the Brazilian northeast and exhibits great potential for honey and pollen production in addition to its role as one of the main pollinators of the Caatinga biome. To understand the genetic structure and better assist in the conservation of this species, we characterized the population variability of M. subnitida using geometri…	NATURWISSENSCHAFTEN	2014-01-01	2014	Brasil	Maranhão, Piauí, Ceará, Rio Grande do Norte	2	6
140	Universidade Federal de Pernambuco	Leal, Laura C.; Andersen, Alan N.; Leal, Inara R.	Anthropogenic disturbance reduces seed-dispersal services for myrmecochorous plants in the Brazilian Caatinga	Anthropogenic disturbance can have important indirect effects on ecosystems by disrupting species interactions. Here we examine the effects of anthropogenic disturbance on distance dispersal by ants for the diaspores of myrmecochorous Euphorbiaceae in Brazilian Caatinga. Rates of diaspore removal and distances removed of Croton sonderianus and Jatropha mollissima were observed at 24 sites ranging…	OECOLOGIA	2014-01-01	2014	Brasil	Pernambuco	2	6
549	Universidade Federal de Sergipe	Gonçalves, Luciana Oliveira; Pinheiro, José Baldin; Zucchi, Maria Imaculada; Silva-Mann, Renata.	Caracterização genética de mulungu (Erythrina velutina Willd.) em Ã¡reas de baixa ocorrÃªncia","GonÃ§alves, Luciana Oliveira, Pinheiro, JosÃ© Baldin, Zucchi, Maria Imaculada, Silva-Mann, Renata","Revista CiÃªncia AgronÃ´mica		Revista Ciência Agronômica		2014	Brasil	Sergipe	2	7
550	Universidade Estadual de Feira de Santana	Nascimento, Francisco E.L.; Bravo, Freddy.	New species of Rhaphiptera (Coleoptera, Cerambycidae) from the Caatinga biome","Nascimento, Francisco E. de L., Bravo, Freddy","Iheringia. SÃ©rie Zoologia		Iheringia		2014	Brasil	Bahia	1	6
551	Universidade Federal da Paraíba	Ramos, Telton Pedro Anselmo; Ramos, Robson Tamar da Costa; Ramos, Stéfane Almeida Q.A.	Ichthyofauna of the Parnaiba river Basin, Northeastern Brazil","Ramos, Telton Pedro Anselmo, Ramos, Robson Tamar da Costa, Ramos, StÃ©fane Almeida Q.A.","Biota Neotropica		Biota Neotropica		2014	Brasil	Piauí, Ceará	Rio(?)	5
553	Museu Nacional do Rio de Janeiro	Sobral, Gisela; Oliveira, João Alves.	Annual age structure and reproduction in the Caatinga red-nosed mouse, Wiedomys pyrrhorhinos (Rodentia, Sigmodontinae)","Sobral, Gisela, Oliveira, JoÃ£o Alves de","Therya		Therya		2014	Brasil	Pernambuco	2	1
584	Universidade Federal de Lavras	Deborah Mattos Guimarães Apgaua¹*, Rubens Manoel dos Santos¹, Diego Gualberto Sales Pereira¹, Gisele Cristina de Oliveira Menino¹, Gabriela Gomes Pires¹, Marco Aurélio Leite Fontes¹, David Yue Phin Tng²	Beta-diversity in seasonally dry tropical forests (SDTF) in the Caatinga Biogeographic Domain, Brazil, and its implications for conservation		Biodiversity and Conservation		2014	Brasil	Bahia	2	7
592	Universidade Federal de Campina Grande	Maria Franco Trindade Medeiros 1* and Ulysses Paulino Albuquerque	Food flora in 17th century northeast region of Brazil in Historia Naturalis Brasiliae		Journal of Ethnobiology and Ethnomedicine		2014	Brasil	Caatinga	3	7 e 9
595	Universidade Católica de Pernambuco	Kyriale Vasconcelos Morant Paulo Henrique da Silva Galba Maria de Campos-Takaki Camilo Enrique La Rotta Hernández	Isolation and bioelectrochemical characterization of novel fungalsources with oxidasic activity applied in situ for the cathodicoxygen reduction in microbial fuel cells		Enzyme and Microbial Technology		2014	Brasil	Caatinga	3	8
610	Universidade Federal do Rio de Janeiro	Wilson J. E. M. Costa*	Six new species of seasonal killifishes of the genus Cynolebias from the São Francisco river basin, Brazilian Caatinga, with notes on C. porosus (Cyprinodontiformes: Rivulidae)		Ichthyological Exploration of Freshwaters		2014	Brasil	Rio São Francisco	1	5
611	Instituto Onça-Pintada	Leandro Silveira • Rahel Sollmann, Anah T. A. Ja´como • Jose ´ A. F. Diniz Filho, Nata´lia M. Toˆrres	The potential for large-scale wildlife corridors between protected areas in Brazil using the jaguar as a model species		Landscape Ecology		2014	Brasil	Caatinga	3	1
3	Universidade Federal de Sergipe	Gouveia, Sidney Feitosa; Faria, Renato Gomes	Effects of Habitat Size and Heterogeneity on Anuran Breeding Assemblages in the Brazilian Dry Forest	Habitat size and heterogeneity are among the main factors determining local species richness. However, distinguishing between them is critical to discriminate stochastic from the habitat-driven processes underlying local patterns of species distribution. Here, we test the individual effects and interaction of habitat size and heterogeneity in driving the occurrence of species in water bodies in t…	JOURNAL OF HERPETOLOGY	SEP 2015	2015	Brasil	Sergipe	1	4
4	Universidade de São Paulo	Marteis, L. S.; Sallum, M. A. M.; Natal, D.; Oliveira, T. M. P.; Gama, R. A.; Dolabella, S. S.; Santos, R. L. C.	First Record of Anopheles oryzalimnetes, Anopheles argyritarsis, and Anopheles sawyeri (Diptera: Culicidae) in the Caatinga Biome, Semiarid Scrubland of Sergipe State, Brazil	Caatinga is one of the least known biomes of Brazil in relation to biodiversity. The dry condition of semiarid areas has been associated in the past with low richness of fauna and flora, not encouraging studies in this region. There is a lack of mosquito records including anophelines. Thus, to investigate the biodiversity of Anopheles mosquitoes in the Caatinga biome, we collected immature mosqui…	JOURNAL OF MEDICAL ENTOMOLOGY	SEP 2015	2015	Brasil	Sergipe	1	6
6	Universidade Federal de Viçosa	Rodrigues, P. M. S.; Silva, J. O.; Eisenlohr, P., V; Schaefer, C. E. G. R.	Climate change effects on the geographic distribution of specialist tree species of the Brazilian tropical dry forests	The aim of this study was to evaluate the ecological niche models (ENMs) for three specialist trees (Anadenanthera colubrina, Aspidosperma pyrifolium and Myracrodruon urundeuva) in seasonally dry tropical forests (SDTFs) in Brazil, considering present and future pessimist scenarios (2080) of climate change. These three species exhibit typical deciduousness and are widely distributed by SDTF in So…	BRAZILIAN JOURNAL OF BIOLOGY	AUG 2015	2015	Brasil	Caatinga	3	7
7	Universidade Federal da Paraíba	Lopes, M. C. A.; Araujo, V. F. P.; Vasconcellos, A.	The effects of rainfall and vegetation on litterfall production in the semiarid region of northeastern Brazil	Litterfall has a strong influence on biodiversity and on the chemical and physical characteristics of the soil. Its production can be quite variable over time and space, and can be influenced by both natural and anthropogenic factors. We evaluated litterfall production and its relationship with rainfall, species richness, and the densities of the arboreal vegetation. Thirty litter traps were cons…	BRAZILIAN JOURNAL OF BIOLOGY	AUG 2015	2015	Brasil	Rio Grande do Norte	2	7
8	Universidade Federal da Paraíba	Couto, Alane A. V. O.; Albuquerque, Auristela C.; Vasconcellos, Alexandre; Castro, Cibele C.	Termite assemblages (Blattodea: Isoptera) in a habitat humidity gradient in the semiarid region of northeastern Brazil	We compared the termite assemblages of different ecosystems in a humidity gradient. Three areas were sampled: (i) a humid montane forest; (ii) a hillside forest where shaded coffee (Coffea arabica Linnaeus, 1753) is cultivated; (iii) a seasonally dry forest (Caatinga). Active collection protocols were employed in each area during the dry and rainy seasons. The species were grouped according to th…	ZOOLOGIA	AUG 2015	2015	Brasil	Pernambuco	2	6
11	Universidade Federal Rural de Pernambuco	Cavalcanti, Maria Clara B. T.; Ramos, Marcelo Alves; Araujo, Elcida L.; Albuquerque, Ulysses P.	Implications from the Use of Non-timber Forest Products on the Consumption of Wood as a Fuel Source in Human-Dominated Semiarid Landscapes	Little is known about what possible effects on wood resources might be caused by non-timber forest products (NTFPs). Here, we assessed the patterns of fuelwood consumption related to an NTFP (Caryocar coriaceum) oil extraction and how this non-domestic activity can indirectly increase the use pressure on fuelwood species in a protected area, semiarid of Brazil. We conducted semi-structured interv…	ENVIRONMENTAL MANAGEMENT	AUG 2015	2015	Brasil	Ceará	1	7 e 9
12	Universidade Federal de São Carlos	Miranda, E. A.; Carvalho, A. F.; Andrade-Silva, A. C. R.; Silva, C. I.; Del Lama, M. A.	Natural history and biogeography of Partamona rustica, an endemic bee in dry forests of Brazil	Partamona rustica is a stingless bee that occupies dry forests of Brazil, such as the cerrado (savanna-like biome) and caatinga (xeric shrubland and thorn forest), ranging from the northern portion of the state of Minas Gerais to the southwestern portion of the Bahia state. As this bee is endemic to these environments and its biology is poorly known, the aim of the present study was to investigat…	INSECTES SOCIAUX	AUG 2015	2015	Brasil	Bahia e Minas Gerais	1	6
14	Universidade Federal da Bahia	Santana, Diego Jose; Mangia, Sarah; da Silveira-Filho, Ricardo Rodrigues; da Silva Barros, Livia Claudia; Andrade, Igor; Napoli, Marcelo Felgueiras; Junca, Flora; Garda, Adrian Antonio	Anurans from the Middle Jaguaribe River Region, Ceara State, Northeastern Brazil	The Middle Jaguaribe River region is a poorly sampled area in the Caatingas domain, located in the eastern Ceara State, northeastern Brazil. The Brazilian government agencies considered this region as a priority area for conservation and inventories. In order to fill this biodiversity knowledge gap, we conducted a ten-day rapid inventory of the anuran fauna from April 11 to 20, 2014, surveying di…	BIOTA NEOTROPICA	JUL-SEP 2015	2015	Brasil	Ceará	2	4
15	Universidade Federal de Pernambuco	Leal, Laura C.; Andersen, Alan N.; Leal, Inara R.	Disturbance Winners or Losers? Plants Bearing Extrafloral Nectaries in Brazilian Caatinga	Plants bearing extrafloral nectaries (EFNs) often have traits typical of pioneer species, and may be expected to proliferate in disturbed habitats. However, a negative effect of disturbance on visitation by attendant ants could prevent EFN-bearing plants from acting as disturbance winners. Here, we address the effects of chronic anthropogenic disturbance on the abundance of EFN-bearing plants and…	BIOTROPICA	2015-07-01	2015	Brasil	Pernambuco	2	6 e 7
16	Universidade Federal Rural de Pernambuco	Mendes, Leonardo Brasil; da Silva, Kleber Andrade; dos Santos, Danielle Melo; Falcao Fraga dos Santos, Josiene Maria; de Albuquerque, Ulysses Paulino; Araujo, Elcida de Lima	What happens to the soil seed bank 17 years after clear cutting of vegetations?	Seed banks play an important role in the resilience of potential anthropogenic areas and are influenced by seasonal variation. The spatial and temporal heterogeneity of the forests influences the richness and density of the soil seed bank, but there is a hypothesis that such influence can be changed in anthropogenic areas, where we expect to find lower richness and seed density in relation to the…	REVISTA DE BIOLOGIA TROPICAL	2015-06-01	2015	Brasil	Pernambuco	2	7
17	Universidade Federal de Sergipe	da Cruz Silva, Ana Ceclia; de Oliveira, Diogo Gallo	POPULATION STRUCTURE AND SPATIAL DISTRIBUTION OF Bauhinia cheilantha (Bong.) Steud. IN TWO FRAGMENTS AT DIFFERENT REGENERATION STAGES IN THE CAATINGA, IN SERGIPE, BRAZIL	This study aimed to analyze the vertical and diameter structure and the spatial distribution pattern of Bauhinia cheilantha in two Caatinga fragments in Sergipe, Brazil, at different regeneration stages. Thirty plots were demarcated in area I (Caninde de Sao Francisco and Poco Redondo), which has vegetation regeneration, and 25 plots in area II (Porto da Folha) with preserved vegetation, both hav…	REVISTA ARVORE	MAY-JUN 2015	2015	Brasil	Sergipe	1	7
18	Universidade Estadual do Norte Fluminense	Nogueira, Marcelo Rodrigues; Pol, André; Pessôa, Leila Maria; Oliveira, João Alves de; Peracchi, Adriano Lúcio	Small mammals (Chiroptera, Didelphimorphia, and Rodentia) from Jaíba, middle Rio São Francisco, northern Minas Gerais State, Brazil	We report the results of small mammals inventories conducted in the region of Jaíba, northern Minas Gerais state, southeastern Brazil, from 1990 to 1995. This region is located in the southern limit of the Caatinga biome, and harbors a unique set of natural ecosystems and extensive agricultural areas. With a total effort of 2964 trap-nights and 44 net sessions, we captured 893 small mammals from …	Biota Neotropica	2015-06	2015	Brasil	Minas Gerais	1 e 2	1
19	Universidade Estadual da Paraíba	Silva, Thaynara de Sousa; Felix, Leonardo Pessoa; Miranda de Melo, Jose Iranildo	Bromeliaceae and Orchidaceae on rocky outcrops in the Agreste Mesoregion of Paraiba State, Brazil	The present study consists of the floristics-taxonomic survey of Bromeliaceae and Orchidaceae on rocky outcrops located at an Atlantic Forest-Caatinga transition area in Paraiba State, northeast of Brazil, in order to provide data for the implementation of the biota conservation's policies, especially of the flora associated to rocky environments of Paraiba State, given that the taxonomic studies…	Hoehnea	APR-JUN 2015	2015	Brasil	Paraíba	1	7
22	Universidade Federal de Pernambuco	Ribeiro, Elaine M. S.; Arroyo-Rodriguez, Victor; Santos, Braulio A.; Tabarelli, Marcelo; Leal, Inara R.	Chronic anthropogenic disturbance drives the biological impoverishment of the Brazilian Caatinga vegetation	In addition to acute transformations of ecosystems caused by deforestation, old-growth forests world-wide are being increasingly altered by low-intensity but chronic human disturbance. Overgrazing and the continuous extraction of forest products are important drivers of chronic disturbance, which can lead to the gradual local extinction of species and the alteration of vegetation structure. We te…	JOURNAL OF APPLIED ECOLOGY	2015-06-01	2015	Brasil	Pernambuco	2	7
24	Secretaria do Meio Ambiente de São Paulo	Takeuchi, Catia; Esteves, Gerleni Lopes	Gaya xiquexiquensis (Malvaceae, Malvoideae), a new species from Bahia state, Brazil	Gaya xiquexiquensis is a new species from the state of Bahia, Brazil. This species is known only from the municipality of Xique-Xique, growing in the Caatinga biome of the Brazilian semi-arid region. Gaya xiquexiquensis is morphologically similar to Gaya aurea A. St.-Hil. We here in present its morphological description, illustrations, as well as ecological data and conservation status.	PHYTOTAXA	MAY 8 2015	2015	Brasil	Bahia	2	7
25	Universidade Federal do Rio Grande do Sul	Poppe, Jean Lucas; Schmitz, Hermes Jose; Da Silva Valente, Vera Lucia	The New World genus Rhinoleucophenga (Diptera: Drosophilidae): new species and notes on occurrence records	The genus Rhinoleucophenga Hendel comprises 26 nominal species with New World distribution. In the present study, two new species are described from samples in the Pampa and Caatinga biomes in Brazil, R. punctuloides sp. nov. and R. trivisualis sp. nov., respectively. Rhinoleucophenga punctuloides sp. nov. is a sibling species of R. punctulata Duda. Furthermore, two females of R. joaquina Schmitz…	ZOOTAXA	MAY 5 2015	2015	Brasil	Pernambuco	2	6
26	Universidade Federal da Paraíba	Leite Filho, Edinaldo; da Silva Vieira, Washington Luiz; Santana, Gindomar Gomes; Eloi, Felipe Jardelino; Mesquita, Daniel Oliveira	Structure of a Caatinga anuran assemblage in Northeastern Brazil	Based on data on diet and microhabitat use, we investigated the importance of current (ecological) and historical factors (phylogenetic) in the organization of an anuran assemblage in temporary ponds in a Caatinga area in Northeastern Brazil. The objective of this study was to verify how diet and microhabitat use influence the community structure, and their determinants. Niche breadth based on mi…	Neotropical Biology and Conservation	MAY-AUG 2015	2015	Brasil	Paraíba	2	4
27	Universidade Federal da Paraíba	Protazio, Arielson S.; Albuquerque, Ralph L.; Falkenberg, Laura M.; Mesquita, Daniel O.	Niche differentiation of an anuran assemblage in temporary ponds in the Brazilian semiarid Caatinga: influence of ecological and historical factors	The investigation of historical factors which determine assemblage structure is largely based on the idea that closely-related species have similar ecological characteristics due to a shared evolutionary history. We used a Pseudocommunity Analysis (PA), Principal Component Analysis (PCA) and Canonical Phylogenetic Ordination (CPO) to evaluate the influence of phylogeny on microhabitat use, diet c…	HERPETOLOGICAL JOURNAL	APR 2015	2015	Brasil	Paraíba	2	4
29	Universidade Federal de Lavras	Duarte, Jaqueline Fidelis; de Carvalho, Dulcineia; Vieira, Fabio de Almeida	Genetic conservation of Ficus bonijesulapensis RM Castro in a dry forest on limestone outcrops	Ficus bonijesulapensis is endemic to a seasonally dry forest on limestone outcrops and it is arranged in disjunct areas in the Cerrado and Caatinga Domains. Species of this genus are considered to be key plants in tropical forests, since they provide resources during periods of scarcity of other resources and, additionally, they contribute in a plant community's restoration. Therefore, the conser…	BIOCHEMICAL SYSTEMATICS AND ECOLOGY	APR 2015	2015	Brasil	Piauí e Bahia	1 e 2	7
30	Universidade Estadual de Campinas	Moro, Marcelo Freire; Silva, Igor Aurelio; de Araujo, Francisca Soares; Lughadha, Eimear Nic; Meagher, Thomas R.; Martins, Fernando Roberto	The Role of Edaphic Environment and Climate in Structuring Phylogenetic Pattern in Seasonally Dry Tropical Plant Communities	Seasonally dry tropical plant formations (SDTF) are likely to exhibit phylogenetic clustering owing to niche conservatism driven by a strong environmental filter (water stress), but heterogeneous edaphic environments and life histories may result in heterogeneity in degree of phylogenetic clustering. We investigated phylogenetic patterns across ecological gradients related to water availability (…	PLOS ONE	MAR 23 2015	2015	Brasil	Caatinga	3	7
32	Universidade Federal de Pernambuco	Goncalves de Oliveira, Joao Ricardo; Matos e Silva, Eliene; Teixeira-Rios, Thais; de Melo, Natoniel Franklin; Yano-Melo, Adriana Mayumi	Response of an endangered tree species from Caatinga to mycorrhization and phosphorus fertilization	Schinopsis brasiliensis is an endangered tree species found in the Caatinga biome. It presents a characteristic slow development and difficult propagation, although it has been traditionally exploited in the region. Application of arbuscular mycorrhizal fungi (AMF) and phosphorus (P) fertilization may be beneficial to S. brasiliensis development at the seedling stage, which at the same time may h…	ACTA BOTANICA BRASILICA	JAN-MAR 2015	2015	Brasil	Pernambuco	2	7
33	Universidade Federal de Lavras	Alvares-Carvalho, Sheila Valeria; Duarte, Jaqueline Fidelis; Carvalho, Dulcineia; Pereira, Glauber Santos; Silva-Mann, Renata; Ferreira, Roberio Anastacio	Schinus terebinthifolius: Population structure and implications for its conservation	The high demand for the fruit of Schinus terebinthifolius, known as the Brazilian Pepper Tree, has generated attention for vegetation studies in the Sao Francisco River Basin, Sergipe State, Brazil. The fruit is heavily exploited and the genetic consequences of the exploitation are currently unknown. The objective of this study was to estimate the genetic diversity of three distinct populations o…	BIOCHEMICAL SYSTEMATICS AND ECOLOGY	FEB 2015	2015	Brasil	Alagoas e Sergipe	1	7
34	Universidade Federal do Piauí	Carvalho, Leonardo S.; Sebastian, Nicholas; Araujo, Helder F. P.; Dias, Sidclay C.; Venticinque, Eduardo; Brescovit, Antonio D.; Vasconcellos, Alexandre	Climatic Variables Do Not Directly Predict Spider Richness and Abundance in Semiarid Caatinga Vegetation, Brazil	Spiders are abundant in tropical ecosystems and exert predatory pressure on a wide variety of invertebrate populations and also serve as prey for many others organisms, being part of complex interrelationships influenced directly and indirectly by a myriad of factors. We examined the influence of biotic (i.e., prey availability) and abiotic (i.e., temperature, precipitation, relative humidity, re…	ENVIRONMENTAL ENTOMOLOGY	FEB 2015	2015	Brasil	Paraíba	1	6
35	Embrapa São Paulo	Taketani, Rodrigo Gouvea; Kavamura, Vanessa Nessner; Mendes, Rodrigo; Melo, Itamar Soares	Functional congruence of rhizosphere microbial communities associated to leguminous tree from Brazilian semiarid region	Semiarid environments are characterized by the uneven spread of rain throughout the year. This leads to the establishment of a biota that can go through long periods without rain. In order to understand the dynamics of rhizosphere microbial communities across these contrasting seasons in Caatinga, we used the Ion Torrent platform to sequence the metagenome of the rhizosphere of a native leguminou…	ENVIRONMENTAL MICROBIOLOGY REPORTS	FEB 2015	2015	Brasil	Paraíba, Piauí e Bahia	2	8
36	Universidade Estadual de Maringá	Monteiro, Eliane Rodrigues; Mangolin, Claudete Aparecida; das Neves, Andrea Florindo; Orasmo, Gleice Ribeiro; Medeiros da Silva, Jose Geraldo; Pires da Silva Machado, Maria de Fatima	Genetic diversity and structure of populations in Pilosocereus gounellei (FACWeber ex K.Schum.) (Cactaceae) in the Caatinga biome as revealed by heterologous microsatellite primers	Microsatellite transferability was used as a method to examine the genetic diversity and structure of populations in Pilosocereus gounellei seedling samples that have potential to implement effective restoration strategies for degraded and disturbed areas of the Caatinga biome. Genomic DNA was extracted from 85 seedlings obtained from fruit collected from plants growing in native areas in the Bra…	BIOCHEMICAL SYSTEMATICS AND ECOLOGY	FEB 2015	2015	Brasil	Caatinga	3	7
37	Universidade Federal do Ceará	Jorge, Roberta Jeane B.; Monteiro, Helena S. A.; Goncalves-Machado, Larissa; Guarnieri, Miriam C.; Ximenes, Rafael M.; Borges-Nojosa, Diva M.; Luna, Karla P. de O.; Zingali, Russolina B.; Correa-Netto, Carlos; Maria Gutierrez, Jose; Sanz, Libia; Calvete, Juan J.; Pla, Davinia	Venomics and antivenomics of Bothrops erythromelas from five geographic populations within the Caatinga ecoregion of northeastern Brazil	The Caatinga lancehead, Bothrops erythromelas, is a medically relevant species, responsible for most of the snakebite accidents in most parts of its distribution range in northeastern Brazil. The spectrum and geographic variability of its venom toxins were investigated applying a venomics approach to venom pools from five geographic areas within the Caaidnga ecoregion. Despite its wide habitat, p…	JOURNAL OF PROTEOMICS	JAN 30 2015	2015	Brasil	Ceará, Rio Grande do Norte, Paraíba, Pernambuco e Bahia	2	3
38	Fundação Oswaldo Cruz	Morim Novaes, Roberto Leonan; Laurindo, Rafael De Souza; Souza, Renan De Franca	Structure and natural history of an assemblage of bats from a xerophytic area in the Caatinga of northeastern Brazil	The Caatinga biome is restricted to Brazil, and its bat fauna is among the least studied in South America, with scarce information on species occurrence, distributions, and structure of assemblages. Moreover, most of the information available on bats from this biome comes from relicts of other ecosystem formations. From 2010 to 2012 we conducted bat surveys in different sites along the Serra da J…	STUDIES ON NEOTROPICAL FAUNA AND ENVIRONMENT	JAN 2 2015	2015	Brasil	Piauí	2	1
40	Universidade Federal do Rio Grande do Norte	Sousa, J. O.; Baracho, G. S.; Baseia, I. G.	Geastrum laevisporum: a new earthstar fungus with uncommon smooth spores	Geastrum laevisporum is found occurring in the xerophitic shrubland biome named "Caatinga", from Paraiba State, Brazil. Growing in groups on soil, several specimens were collected and studied. The fundamental diagnostic characteristic for this new species is the smooth basidiospore surface. Description, discussion and photographs of this new taxon are given.	MYCOSPHERE	2015	2015	Brasil	Paraíba	2	8
42	Universidade Federal de Sergipe	da Rocha, Patricio A.; Feijo, Anderson; Pedroso, Monica A.; Ferrari, Stephen F.	FIRST RECORD OF THE BIG FREE-TAILED BAT, Nyctinomops macrotis (CHIROPTERA, MOLOSSIDAE), FOR THE SEMI-ARID CAATINGA SCRUBLANDS OF NORTHEASTERN BRAZIL	Nyctinomops macrotis Gray, 1840 is amply distributed in the New World, ranging between the southwestern United States and northern Argentina. In Brazil, however, most records are concentrated in the southern Atlantic Forest, with few data from other regions, and none at all from the semi-arid Caatinga scrublands of the Northeast. This study presents the first record of N. macrotis for this biome,…	Mastozoologia Neotropical	JAN-JUN 2015	2015	Brasil	Bahia	1	1
43	Universidade Federal de Sergipe	Almeida Gomes, Fabiola Fonseca; Santos Caldas, Francis Luiz; dos Santos, Rafael Alves; da Silva, Bruno Duarte; Santana, Daniel Oliveira; Rocha, Stephanie Menezes; Ferreira, Anthony Santana; Faria, Renato Gomes	Patterns of space, time and trophic resource use by Tropidurus hispidus and T. semitaeniatus in an area of Caatinga, northeastern Brazil	This study examines how two species of diurnal lizards (Tropidurus semitaeniatus and T. hispidus, Tropiduridae) use spatial, trophic and temporal resources in the Conservation Unit of Monumento Natural Grota do Angico, Pogo Redondo, Sergipe (Brazil). Both species were mostly active during sunny days, with a reduction in activity during the hottest hours, and showed a preference for rocks, using r…	HERPETOLOGICAL JOURNAL	2015-01-01	2015	Brasil	Sergipe	1	3
44	Universidade Estadual da Paraíba	Beltrao, Mayara Guimaraes; Zeppelini, Caio Graco; Aguiar Fracasso, Maria Paula; Serramo Lopez, Luiz Carlos	Bat inventory in a Caatinga area in Northeastern Brazil, with a new occurrence in the state of Paraiba	The Caatinga is a semi-arid ecosystem with a long history of anthropic impacts and scientific negligence. Since bats are the second most diverse group of mammals and have wide ecological roles, a well-based comprehension of their diversity for an area is important for management and conservationist actions. The goal of this study is to provide a list of the bat species found in Private Reserve of…	Neotropical Biology and Conservation	JAN-APR 2015	2015	Brasil	Paraíba	1	1
47	Universidade Federal de Pernambuco	Almeida, Walkiria R.; Lopes, Ariadna V.; Tabarelli, Marcelo; Leal, Inara R.	The alien flora of Brazilian Caatinga: deliberate introductions expand the contingent of potential invaders	Alien floras have been examined at regional and continental scales, but the connections between the cause of introduction and the nature and invasiveness of alien floras remain poorly explored. This is despite the fact that initial introduction determines the alien species pool from which the invasion proceeds. Here we examine the profile of the alien flora of the Brazilian Caatinga, a semi-arid …	BIOLOGICAL INVASIONS	2015-01-01	2015	Brasil	Caatinga	3	7
499	Universidade Federal Rural de Pernambuco	Moura, Carina; Moura, Geraldo; Chaves, Leonardo; Muniz, Sergio; Vega, Eliana-Sofia; Junior, Valter	Demography, sex ratio, and sexual dimorphism of Testudines in Araripe Bioregion, Ceara, Northeastern Brazil	In spite of the increasing number of demographic studies about freshwater turtles, very few have been focused on populations in semi-arid regions. Therefore, the aim of this study is to estimate the demographic parameters of testudine species in an area of Caatinga, North East Brazil, while focusing on the following objectives: (i) To estimate the size of the populations; (ii) to assess the sex r…	NORTH-WESTERN JOURNAL OF ZOOLOGY	DEC 2015	2015	Brasil	Pernambuco	1	3
503	Universidade de Pernambuco	Ramos, Marcelo Alves; Paiva de Lucena, Reinaldo Farias; Albuquerque, Ulysses Paulino	What drives the knowledge and local uses of timber resources in human-altered landscapes in the semiarid region of northeast Brazil?	The demand for timber resources is one of the primary drivers of landscape modification and biodiversity loss, but little information is available about the domestic use of these resources. A study was conducted in rural communities (northeast Brazil) to identify the factors that influenced the use and knowledge of these resources and how these factors were modified over time and influenced by en…	INTERNATIONAL JOURNAL OF SUSTAINABLE DEVELOPMENT AND WORLD ECOLOGY	NOV 2 2015	2015	Brasil	Paraíba	2	9
504	Universidade Federal de Sergipe	Xavier Leiter, Amanda Barreto; de Menezes, Aline Anjos; Souto, Leandro de Sousa; Aptroot, Andre; Luecking, Robert; dos Santos, Viviane Monique; da Silva Caceres, Marcela Eugenia	Epiphytic microlichens as indicators of phytosociological differentiation between Caatinga and Brejos de Altitude	The present study tested the hypothesis that species richness and composition of epiphytic microlicheris can be used to support the phytosociological differentiation between Caatinga and Brejos de Altitude, as exemplified by the Muralha Reserve (Caatinga) and the Parque Estadual Mata do Pau Ferro (Brejo de Altitude), in the state of Paraiba, Brazil. A total of 755 lichen samples were collected, c…	ACTA BOTANICA BRASILICA	OCT-DEC 2015	2015	Brasil	Paraíba	1	7
505	Universidade Federal de Mato Grosso	Petini-Benelli, Adarilda; Farias Castro, Antonio Sergio	New record in Catasetum (Orchidaceae) for the State of Ceara, Brazil	In this paper we report the discovery of Catasetum planiceps, in the Serra da Ibiapaba, as a new and important event for the flora of Ceara, Brazil. The species was recorded growing as a rupicolous herb in vegetation called Macambiral', which is an area of brejo forest', in the Serra da Ibiapaba in the municipality of Ipueiras. The vegetation in this area is a mixture of semi-deciduous tropical m…	Feddes Repertorium	OCT 2015	2015	Brasil	Piauí	1	7
506	Universidade Estadual da Paraíba	Silva Costa, Elainne Cristina; Lopes, Sergio de Faria; Miranda de Melo, Jose Iranildo	Floristic similarity and dispersal syndromes in a rocky outcrop in semi-arid Northeastern Brazil	Floristic studies provide valuable information on species richness in a region, and are particularly important if these areas belong to less studied environments, such as rocky outcrops, that may increase our knowledge. An important aspect for species colonization includes the mechanisms of diaspores dispersal in each community; these are essential to understand its structure, dynamics, and the r…	REVISTA DE BIOLOGIA TROPICAL	SEP 2015	2015	Brasil	Paraíba	1	7
509	Universidade Federal do Rio Grande do Norte	Camara, F. R. A.; Rocha, O.; Pessoa, E. K. R.; Chellappa, S.; Chellappa, N. T.	Morphofunctional changes of phytoplankton community during pluvial anomaly in a tropical reservoir	The present study focuses on the structure and function of phytoplankton community during periods of marked changes in hydrological traits, influenced by an atypical climatic event (La Nina) and its impact on Armando Ribeiro Goncalves Reservoir of Rio Grande do Norte, situated in the Caatinga biome of northeastern Brazil. The main questions addressed were: What are the effects of environmental fa…	BRAZILIAN JOURNAL OF BIOLOGY	AUG 2015	2015	Brasil	Rio Grande do Norte	2	7
511	Universidade Federal de Sergipe	da Rocha, Patricio Adriano; Ruiz-Esparza, Juan; Ribeiro, Adauto de Souza; Ferrari, Stephen Francis	Species diversity and seasonal variation in the composition of a bat community in the semi-arid brazilian caatinga	The caatinga scrublands are relatively poorly-studied, and few data are available on the biome's chiropteran fauna. The present study focuses on the bat community of the arboreal caatinga of Serra da Guia. Bats were trapped in mist-nets on three new moon nights per month between October, 2008, and September, 2009. A total of 157 individuals were captured, representing 12 species. Species richness…	Acta Scientiarum Biological Sciences	APR-JUN 2015	2015	Brasil	Sergipe	2	1
532	Instituto Federal do Ceará	de Lima, BG; Coelho, MDB	STRUCTURE OF A SHRUB-TREE IN A FRAGMENT OF CAATINGA IN CEARA STATE, BRAZIL	The Northeast of Brazil is the largest part of its territory occupied by scrub which is characterized by being a xerophytic vegetation considered by experts the biome most sensitive to human interference and global climate change. This study aimed to characterize the floristic composition and structure in a remnant of savanna located in Reserva de Particular de Patrimonio Natural (RPPN) in the Fa…	CERNE	OCT-DEC	2015	Brasil	Ceará	1	7
545	Universidade do Estado da Bahia	Vieira, Diego Daltro; Melo, José Iranildo Miranda; Conceição, Adilva de Souza.	Boraginales Juss. ex Bercht. & J.Presl in the Ecoregion Raso da Catarina, Bahia, Brazil		Biota Neotropica		2015	Brasil	Bahia	1	7
546	Universidade Federal Rural de Pernambuco	Andrade, Juliana Ramos; Silva, Kleber Andrade; Santos, Josiene Maria Fraga; Santos, Danielle Melo; Thiago Pereira Guerra; Araujo, Elcida de lima.	Influence of microhabitats on the performance of herbaceous species in areas of mature and secondary forest in the semiarid region of Brazil","Ramos de Andrade, Juliana, Andrade da Silva, Kleber, Fraga dos Santos, Josiene Maria, Melo dos Santos, Danielle, Pereira Guerra, Thiago, de Lima AraÃºjo, Elcida","Revista de BiologÃ­a Tropical		Revista de Biologia Tropical		2015	Brasil	Pernambuco	2	7
547	Universidade Federal do Rio Grande do Norte	Sales, Raul F.D; Andrade, Maria J.M.; Jorge, Jaqueiro da S.; Kolodiuk, Miguel F.; Ribeiro, Matheus M.; Freire, Eliza M.X.	Geographic distribution model for Mabuya agmosticha (Squamata: Scincidae) in northeastern Brazil","Sales, Raul F.D., Andrade, Maria J.M. de, Jorge, Jaqueiuto da S., Kolodiuk, Miguel F., Ribeiro, Matheus M., Freire, Eliza M.X.","Zoologia (Curitiba)		Sociedade Brasileira de Zoologia		2015	Brasil	Vários Estados	1 e 2	3
588	Universidade Federal da Paraíba	Anderson Feijó 1 * , Guilherme S. T. Garbino 2 , Bruno A. T. P. Campos, Patrício A. Rocha 1,3 , Stephen F. Ferrari 3 , and Alfredo Langguth	Distribution of Tolypeutes Illiger, 1811 (Xenarthra: Cingulata) with Comments on Its Biogeography and Conservation		Zoological Science		2015	Brasil	Caatinga	3	1
512	Instituto Nacional de Pesquisas Espaciais	Rezende, LFC; Arenque-Musa, BC; Moura, MSB; Aidar, ST; Von Randow, C; Menezes, RSC; Ometto, JPBH	Calibration of the maximum carboxylation velocity (Vc(max)) using data mining techniques and ecophysiological data from the Brazilian semiarid region, for use in Dynamic Global Vegetation Models	The semiarid region of northeastern Brazil, the Caatinga, is extremely important due to its biodiversity and endemism. Measurements of plant physiology are crucial to the calibration of Dynamic Global Vegetation Models (DGVMs) that are currently used to simulate the responses of vegetation in face of global changes. In a field work realized in an area of preserved Caatinga forest located in Petro…	BRAZILIAN JOURNAL OF BIOLOGY	APR-JUN	2016	Brasil	Pernambuco	2	7
513	Universidade Federal do Ceará	Pereira, LR; de Andrade, EM; Palacio, HAD; Raymer, PCL; Ribeiro, JC; Pereira, FJS	Carbon stocks in a tropical dry forest in Brazil	The dry forests are the type most widely distributed vegetation in the tropics, and studies aimed at quantifying the carbon stock in these forests are important for it to be quantified their participation as mitigating the effects of climate change. With that in mind, the aim of this research was to quantify the carbon stocks in the woody, herbaceous, litter and root components of a patch of dry …	REVISTA CIENCIA AGRONOMICA	JAN-MAR	2016	Brasil	Ceará	2	7
514	Universidade Federal de Pernambuco	Althoff, TD; Menezes, RSC; de Carvalho, AL; Pinto, AD; Santiago, GACF; Ometto, JPHB; von Randow, C; Sampaio, EVDB	Climate change impacts on the sustainability of the firewood harvest and vegetation and soil carbon stocks in a tropical dry forest in Santa Teresinha Municipality, Northeast Brazil	The Brazilian semi-arid region is characterized by low and erratic rainfall, high temperatures and high potential evapotranspiration. The removal of firewood from the native tropical dry forest, called "Caatinga", can negatively impact important ecosystem services, such as soil conservation, water resources, biodiversity and atmospheric carbon capture, if performed in an unsustainable manner. Mos…	FOREST ECOLOGY AND MANAGEMENT	2015-01-01	2016	Brasil	Pernambuco	1 e 2	7
515	Universidade Estadual de Londrina	Ferrari, EAP; Colombo, RC; de Faria, RT; Takane, RJ	Cryopreservation of seeds of Encholirium spectabile Martius ex Schultes f. by the vitrification method	The bromeliad Encholirium spectabile Martius ex Schultes f. is a endemic species of the Caatinga. The aim of this study was to evaluate the efficiencies of cryoprotectant in bromeliad seeds. The treatments consisted of immersing seeds in different cryoprotectant solutions and vitrification solutions before immersion in liquid nitrogen (NL) at -196 degrees C, as the following treatments: T1-Contro…	REVISTA CIENCIA AGRONOMICA	JAN-MAR	2016	Brasil	Ceará	2	7
517	Universidade do Estado do Rio de Janeiro	Passos, DC; Mesquita, PCMD; Borges-Nojosa, DM	Diversity and seasonal dynamic of a lizard assemblage in a Neotropical semiarid habitat	We assessed the lizard assemblage from a priority conservation Caatinga area from northeastern Brazil, through a pluriannual ecological approach, to expand the understanding on biodiversity patterns of Neotropical semiarid habitats. The studied area presented one of the richest lizard faunas among Caatinga sites, being composed primarily by species typical from open landscapes. The local species …	STUDIES ON NEOTROPICAL FAUNA AND ENVIRONMENT	APR	2016	Brasil	Ceará	2	3
518	Estación Biológica de Doñana	Roques, S; Sollman, R; Jacomo, A; Torres, N; Silveira, L; Chavez, C; Keller, C; do Prado, DM; Torres, PC; dos Santos, CJ; da Luz, XBG; Magnusson, WE; Godoy, JA; Ceballos, G; Palomares, F	Effects of habitat deterioration on the population genetics and conservation of the jaguar	Over the past century, human activities and their side effects have significantly threatened both ecosystems and resident species. Nevertheless, the genetic patterns of large felids that depend heavily on large and well-conserved continuous habitat remain poorly studied. Using the largest-ever contemporary genetic survey of wild jaguars (Panthera onca), we evaluated their genetic diversity and po…	CONSERVATION GENETICS	FEB	2016	Brasil	Piauí	1	1
519	Universidade Federal do Rio Grande do Norte	Silva, TS; Freire, EMX; Candido, GA	ENVIRONMENTAL DEGRADATION IN SEMIARID BRASILIAN: AN APLICATION OF SUSTAINABILITY INDICATORS IN MUNICIPALITIES WITH CONSERVATION UNITS	The Brazilian semiarid has a unique Domain, the Caatinga, which is subject to various anthropogenic pressures causing numerous problems, among them environmental degradation, which stands out from other phenomena due to a direct influence on the sustainability of the Caatinga. One of the most used tools to measure environmental sustainability is the system of sustainability indicators Pressure-St…	HOLOS	2016-02-06	2016	Brasil	Rio Grande do Norte	1	10
520	Technische Universität Berlin	Schulz, K; Voigt, K; Beusch, C; Almeida-Cortez, JS; Kowarik, I; Walz, A; Cierjacks, A	Grazing deteriorates the soil carbon stocks of Caatinga forest ecosystems in Brazil	Grazing by domestic ungulates can have substantial impacts on forests in arid and semi-arid regions, possibly including severe loss of carbon from the soil. Predicting net livestock impacts on soil organic carbon stocks remains challenging, however, due to the dependence on animal loads and on soil and environmental parameters. The objective of this study was to better understand grazing effects …	FOREST ECOLOGY AND MANAGEMENT	MAY 1	2016	Brasil	Pernambuco	2	1
525	Embrapa	Ferreira, ACC; Leite, LFC; de Araujo, ASF; Eisenhauer, N	Land-Use Type Effects on Soil Organic Carbon and Microbial Properties in a Semi-arid Region of Northeast Brazil	Land-use change is one of the most important anthropogenic environmental change drivers affecting the biodiversity and functioning of ecosystems. However, there is limited knowledge of the consequences for soil processes in many regions around the globe. The Brazilian semi-arid ecosystem known as Caatinga has experienced the transformation from native forest into agricultural land, with heretofor…	LAND DEGRADATION & DEVELOPMENT	FEB	2016	Brasil	Piauí	2	8
526	Universidade Federal de Campina Grande	Costa, JDD; da Silva, JAB; Coelho, DS; Santos, IED; Seabra, TX	METHODS FOR OVERCOMING SEED DORMANCY AND THE INITIAL GROWTH OF Ziziphus joazeiro Mart. IN DIFFERENT SOILS	Considering the potential and importance of biodiversity of the Caatinga biome, studies on endemic species are relevant to conservation of its natural resources. The objectives of this work was to evaluate seed viability and physical methods for overcoming seed dormancy in juazeiro (Ziziphus joazeiro Mart.) and assess the influence of different types of soil on the initial growth of juazeiro plan…	REVISTA CAATINGA		2016	Brasil	Pernambuco e Bahia	2	7
527	Universidade de São Paulo	Duarte, T; Lecci, LS	New species and records of Anacroneuria (Plecoptera: Perlidae) from the northeastern semi-arid region of Brazil	The genus Anacroneuria is widely distributed in the Neotropical Region. There are about 80 species listed from Brazil, five of which are recorded from the northeastern semi-arid region of Brazil, an area characterized by irregular and low precipitation. Examination of adult Anacroneuria material from this including areas of Caatinga desert vegetation and Atlantic forest revealed two new species r…	ZOOTAXA	FEB 11	2016	Brasil	Bahia, Sergipe, Pernambuco, Rio Grande do Norte, Ceará	1 e 2	6
529	Universidade Federal do Rio Grande do Norte	Ramos, TPA; Lehmann, AP; Barros-Neto, LF; Lima, SMQ	Redescription of the endangered hypoptopomatine catfish Parotocinclus spilurus (Fowler, 1941) (Siluriformes: Loricariidae) from the upper rio Jaguaribe basin, northeastern Brazil	Parotocinclus spilurus (Fowler) was originally described as a species of Plecostomus based on six specimens collected in the rio Salgado, Ico Municipality, Ceara State, northeastern Brazil. Because the original description of P. spilurus is brief and uninformative, a detailed redescription of this endangered species based on the type series and on freshly collected topotypes was made. Data on ost…	NEOTROPICAL ICHTHYOLOGY		2016	Brasil	Ceará	2	5
530	Universidade Federal de Pernambuco	Crepaldi, CG; Campos, JLA; Albuquerque, UP; Sales, MP	Richness and ethnobotany of the family Euphorbiaceae in a tropical semiarid landscape of Northeastern Brazil	Euphorbiaceae stands out among angiosperms in its species richness and in the number of reported uses from ethnobotanical surveys in Brazil and other tropical countries. In Brazilian semiarid regions, species of Euphorbiaceae are among the most frequently used by rural communities, especially for medicinal purposes. The present study investigated the presence of species of Euphorbiaceae and their…	SOUTH AFRICAN JOURNAL OF BOTANY	JAN	2016	Brasil	Ceará	1	7 e 9
534	Universidade Estadual de Goiás	Nabout, JC; Magalhaes, MR; Gomes, MAD; da Cunha, HF	The Impact of Global Climate Change on the Geographic Distribution and Sustainable Harvest of Hancornia speciosa Gomes (Apocynaceae) in Brazil	The global Climate change may affect biodiversity and the functioning of ecosystems by changing the appropriate locations for the development and establishment of the species. The Hancornia speciosa, popularly called Mangaba, is a plant species that has potential commercial value and contributes to rural economic activities in Brazil. The aim of this study was to evaluate the impact of global cli…	ENVIRONMENTAL MANAGEMENT	APR	2016	Brasil	Caatinga	3	7
535	Universidade Federal do Vale do São Francisco	de Castro, RA; Fabricante, JR; de Siqueira, JA	THE IMPORTANCE OF THE PALM Syagrus coronata (Mart.) Beec. FOR THE CONSERVATION OF SPECIES RICHNESS AND DIVERSITY OF VASCULAR EPIPHYTES IN THE CAATINGA	The aim of this study was to evaluate the differences between the epiphytic diversity and richness on the phorophytes of licuri, Syagrus coronata (Mart.) Beec., and other species of the Caatinga and check the higher frequency of epiphytes on the strata of S. coronata. The study was conducted at the National Park of Catimbau Valley (Parque Nacional do Vale do Catimbau), in Pernambuco. We randomly …	REVISTA ARVORE	JAN-FEB	2016	Brasil	Pernambuco	1	7
538	Universidade Estadual da Paraíba	Alves, MM; Lopes, SD; Alves, RRN	Wild vertebrates kept as pets in the semiarid region of Brazil	The keeping and commercialization of the native wild fauna of Brazil as pets threatens many animal species. These practices are traditional and common, and have persisted until the present day in the semiarid region of Brazil in spite of their illegality. We used an ethnozoological approach to investigate keeping native vertebrates as pets in a city of the semiarid region of Brazil, as well as th…	TROPICAL CONSERVATION SCIENCE	MAR	2016	Brasil	Paraíba	2	9
539	Universidade Federal de Pernambuco	Ribeiro-Neto, JD; Arnan, X; Tabarelli, M; Leal, IR	Chronic anthropogenic disturbance causes homogenization of plant and ant communities in the Brazilian Caatinga	Although chronic anthropogenic disturbance (CAD) represents a significant threat to the integrity of tropical biotas, few efforts have been made to understand its impacts. We address the effects of CAD on plant and ant communities in the Caatinga, a seasonally dry tropical forest in northeast Brazil. Both taxa were recorded across 25 0.1-ha plots within a 220-km(2) landscape dominated by old-grow…	BIODIVERSITY AND CONSERVATION	MAY	2016	Brasil	Pernambuco	2	6 e 7
540	Universidade do Estado da Bahia	Nogueira, Ravena Malheiros; Costa, Cotrim Elaine; Fernandes, Sheila Patrícia Carvalho; Silva, Juliana Santos.	Insect galls from Serra Geral, Caetité, BA, Brazil		Biota Neotropica		2016	Brasil	Bahia	2	6 e 7
702	Universidade Federal de Lavras	Oliveira Vasconcelos, Ana Caroline; Ferreira, Rodrigo Lopes	Description of two new species of Charinus Simon, 1892 from Brazilian caves with remarks on conservation (Arachnida: Amblypygi: Charinidae)	The genus Charinus comprises eleven described species in Brazil. Herein we describe two new species, Charinus caatingae sp n. and Charinus iuiu sp n., from caves of the state of Bahia, Brazil. Charinus caatingae is threatened, requiring special attention to its conservation. Furthermore, we present an updated identification key and a table of characters for the genus in the country.	ZOOTAXA	JAN 29 2016	2016	Brasil	Bahia	2	6
705	Universidade Federal do Ceará	Bezerra, C. H.; Avila, R. W.; Passos, D. C.; Zanchi-Silva, D.; Galdino, C. A. B.	Levels of helminth infection in the flat lizard Tropidurus semitaeniatus from north-eastern Brazil	Parasites represent a great, unknown component of animal biodiversity. Recent efforts have begun to uncover patterns of infection by helminth parasites in several Neotropical lizards. The present study reports, for the first time, levels of helminth infection in a population of the flat lizard Tropidurus semitaeniatus. One hundred and thirty-nine lizards were examined and evidence of five intesti…	JOURNAL OF HELMINTHOLOGY	2016-11-01	2016	Brasil	Ceará	2	3
710	Universidade Federal de São Carlos	Miranda, Elder Assis; Batalha-Filho, Henrique; Congrains, Carlos; Carvalho, Antonio Freire; Ferreira, Katia Maria; Del Lama, Marco Antonio	Phylogeography of Partamona rustica (Hymenoptera, Apidae), an Endemic Stingless Bee from the Neotropical Dry Forest Diagonal	The South America encompasses the highest levels of biodiversity found anywhere in the world and its rich biota is distributed among many different biogeographical regions. However, many regions of South America are still poorly studied, including its xeric environments, such as the threatened Caatinga and Cerrado phytogeographical domains. In particular, the effects of Quaternary climatic events…	PLOS ONE	OCT 10 2016	2016	Brasil	Bahia	2	6
714	Universidade de São Paulo	Dal Vechio, Francisco; Teixeira, Mauro, Jr.; Recoder, Renato Sousa; Rodrigues, Miguel Trefault; Zaher, Hussam	The herpetofauna of Parque Nacional da Serra das Confusoes, state of Piaui, Brazil, with a regional species list from an ecotonal area of Cerrado and Caatinga	Different physiognomies at Parque Nacional da Serra das Confusoes (PNSCo) were intensively sampled aiming to access the distribution pattern of its herpetofauna. Sixty six species were found in the park (47 reptiles and 19 amphibians); the rarefaction curve for lizards, although not fully stabilized in an asymptote, indicates that the sampling effort was enough to reveal most lizard species occur…	BIOTA NEOTROPICA	2016	2016	Brasil	Piauí	1	3
716	Universidade Federal de Pernambuco	Queiroz, J. A.; Quirino, Z. G. M.; Lopes, A. V.; Machado, I. C.	Vertebrate mixed pollination system in Encholirium spectabile: A bromeliad pollinated by bats, opossum and hummingbirds in a tropical dry forest	Mixed or generalized pollination systems tend to establish when the benefits of the pollination services to the plant are higher than the losses. In this context, selective pressures are likely to favor the presence of floral traits adequate to a variety of pollinators. In this paper, we document the pollination ecology of Encholirium spectabile, focusing on nectar production pattern, and on the …	JOURNAL OF ARID ENVIRONMENTS	FEB 2016	2016	Brasil	Paraíba	1	7
738	Museu Paraense Emílio Goeldi	Souza Dias, Pedro G. B.; Ganeo De Mello, Francisco De Assis; Vieira, Lelisberto Baldo	A new genus and species of cricket from the Chapada Diamantina National Park, northeastern Brazil (Grylloidea: Phalangopsidae; Luzarinae)	A new genus and species of Luzarinae cricket (Grylloidea, Phalangopsidae) is described from the Chapada Diamantina National Park, Bahia State, northeast Brazil. Sishiniheia diamantina, n. gen. n. sp. is described based in characters of external morphology and male genitalia and is characterized by the reduced FWs, absence of stridulatory file, thick longitudinal venation and the thin, pointed and…	ZOOTAXA	JUN 9 2016	2016	Brasil	Bahia	1	6
740	Universidade Federal da Paraíba	Cortes Ballen, Lorena Andrea; de Souza, Bartolomeu Israel; Viana de Lima, Eduardo Rodrigues	ANALYSIS OF THE SPATIAL AND TEMPORAL VARIATIONS OF VEGETATION COVER IN THE ENVIRONMENTAL PROTECTION AREA OF CARIRI, PARAIBA, BRAZIL	The Caatinga is inserted in the semiarid region of the Northeast and is characterized by floras adapted to live with semi-arid and seasonal rhythm of climate and hydrology. It has a long history of use and occupation that has considerably changed the natural vegetation covers that occur in this biome. Currently, with the availability of remote sensing technologies it is possible to evaluate the s…	BOLETIN GOIANO DE GEOGRAFIA	SEP-DEC 2016	2016	Brasil	Paraíba	1	10
741	Universidade Federal da Paraíba	Feitosa de Souza, Tancredo Augusto; Rodriguez-Echeverria, Susana; de Andrade, Leonaldo Alves; Freitas, Helena	Arbuscular mycorrhizal fungi in Mimosa tenuiflora (Willd.) Poir from Brazilian semi-arid	Many plant species from Brazilian semi-arid present arbuscular mycorrhizal fungi (AMF) in their rhizosphere. These microorganisms play a key role in the establishment, growth, survival of plants and protection against drought, pathogenic fungi and nematodes. This study presents a quantitative analysis of the AMF species associated with Mimosa tenuiflora, an important native plant of the Caatinga …	BRAZILIAN JOURNAL OF MICROBIOLOGY	APR-JUN 2016	2016	Brasil	Ceará e Paraíba	2	8
742	Universidade Federal do Rio Grande do Sul	Oliveira, Georgia Fernanda; Lauer Garcia, Ana Cristina; Montes, Martin Alejandro; Lopes De Araujo Juca, Janaina Cristina; Da Silva Valente, Vera Lucia; Rohde, Claudia	Are conservation units in the Caatinga biome, Brazil, efficient in the protection of biodiversity? An analysis based on the drosophilid fauna	Biodiversity is believed to be low in regions with vegetation that has adapted to water stress. Additionally, there is little interest by authorities in establishing and expanding conservation units in these areas. In Brazil, the Caatinga and the Cerrado biomes comprise this xerophilous vegetation. In both, climate is tropical and the dry season is long and well-defined. The Caatinga is the Brazi…	JOURNAL FOR NATURE CONSERVATION	DEC 2016	2016	Brasil	Per, Bahia, Piaui	1 e 2	6
743	Universidade Federal de Pernambuco	Barbosa, Renan do Nascimento; Pereira Bezerra, Jadson Diogo; Oiler Costa, Phelipe Manoel; de Lima-Junior, Nelson Correia; Alves de Souza Galvao, Ivana Roberta Gomes; dos Santos-Junior, Anthony Alves; Fernandes, Maria Jose; de Souza-Motta, Cristina Maria; Oliveira, Neiva Tinti	Aspergillus and Penicillium (Eurotiales: Trichocomaceae) in soils of the Brazilian tropical dry forest: diversity in an area of environmental preservation	Soil is a complex biological system that plays a key role for plants and animals, especially in dry forests such as the Caatinga. Fungi from soils, such as Aspergillus and Penicillium, can be used as bioindicators for biodiversity conservation. The aim of this study was to isolate and identify species of Aspergillus and Penicillium in soil, from the municipalities of Tupanatinga and Ibimirim, wit…	REVISTA DE BIOLOGIA TROPICAL	2016-03-01	2016	Brasil	Permanbuco	1	8
744	Universidade Federal da Paraíba	Santos Caldas, Francis Luiz; da Silva, Bruno Duarte; dos Santos, Rafael Alves; De-Carvalho, Crizanto Brito; Santana, Daniel Oliveira; Almeida Gomes, Fabiola Fonseca; Faria, Renato Gomes	Autoecology of Phyllomedusa nordestina (Anura: Hylidae) in areas of the Caatinga and Atlantic Forest in the State of Sergipe, Brazil	Understanding of how environmental dynamics affect the ecological niche of populations is one of the great aims ecological research. Amphibian populations are taking part in a series of complex interactions with the environment. The aim of this study was to investigate potential differences in the use of spatial, temporal and trophic resources, and variations in size, mass, and the reproductive c…	NORTH-WESTERN JOURNAL OF ZOOLOGY	DEC 2016	2016	Brasil	Sergipe	1	4
745	Universidade Estadual Vale do Acaraú	de Souza, Elnatan Bezerra; Mabel Miguel, Laila; Leonor Cabral, Elsa; Almeida Nepomuceno, Francisco Alvaro; Bezerra Loiola, Maria Iracema	Borreria apodiensis (Rubiaceae: Spermacoceae), a new species from Ceara and Rio Grande do Norte, Brazil	A new species of Borreria (Rubiaceae) from Chapada do Apodi in northeastern Brazil is described and illustrated. A distribution map, illustrations, a conservation assessment, a key to morphologically similar taxa and images of the seeds and pollen grains are provided.	ACTA BOTANICA BRASILICA	APR-JUN 2016	2016	Brasil	Ceará	2	7
746	Universidade Federal da Paraíba	Mendonca, Livia E. T.; Vasconcellos, Alexandre; Souto, Caroline M.; Oliveira, Tacyana P. R.; Alves, Romulo R. N.	Bushmeat consumption and its implications for wildlife conservation in the semi-arid region of Brazil	Hunting plays an important socioeconomic role in the semi-arid region of Brazil, by supplying meat and other products. Nevertheless, there is a lack of information on which species are most used by the local populations and what are the implications for conservation of exploited animals. This paper explores the bushmeat consumption in the Brazilian Caatinga region, where wild animals comprise an …	REGIONAL ENVIRONMENTAL CHANGE	AUG 2016	2016	Brasil	Paraíba	2	1, 3 e 4
747	Universidade Federal do Recôncavo da Bahia	Peixoto, Monica Ribeiro; Zappi, Daniela C.; Silva, Suelma R.; Costa, Grenivel M.; Aona, Lidyanne Y. S.	Cactus survey at the Floresta Nacional of Contendas do Sincora, Bahia, Brazil	The Brazilian state of Bahia is home to 98 out of 260 species of the country's native Cactaceae. The Floresta Nacional Contendas do Sincora (FLONA Sincord), in the Municipio de Contendas do Sincora has vegetation, climate and temperatures typical of the Caatinga biome. The survey intended to increase the knowledge regarding the cacti of protected areas within the state of Bahia and was based on f…	BRADLEYA	2016	2016	Brasil	Bahia	1	7
748	Universidade Federal de Sergipe	Sousa-Souto, L.; Figueiredo, P. M. G.; Ambrogi, B. G.; Oliveira, A. C. F.; Ribeiro, G. T.; Neves, F. S.	Composition and Richness of Arboreal Ants in Fragments of Brazilian Caatinga: Effects of Secondary Succession	Ecological succession is a complex process involving mainly some changes in the structure of plant community, with subsequent changes in resource availability as well as in the interactions among organisms which are also important factors determining the structure of arboreal ant assemblages, but little is known about the consequences of secondary succession on ant assemblages in Tropical Dry For…	SOCIOBIOLOGY	2016-06-01	2016	Brasil	Sergipe	1 e 2	6
749	Universidade Federal Rural de Pernambuco	dos Santos, Danielle Melo; Falcao Fraga dos Santos, Josiene Maria; da Silva, Kleber Andrade; Rodrigues de Araujo, Vanessa Kelly; Araujo, Elcida de Lima	Composition, species richness, and density of the germinable seed bank over 4 years in young and mature forests in Brazilian semiarid regions	The soil seed bank is an important ecological component in forest regeneration. In semiarid regions, forest regeneration is highly affected by seasonal and interannual variations in precipitation, because these variations may affect the composition, species richness, and density of seeds in the soil. This study aimed to characterize and compare these parameters of the germinable seed bank in frag…	JOURNAL OF ARID ENVIRONMENTS	2016-06-01	2016	Brasil	Permanbuco	2	7
750	Universidade Federal do Rio Grande do Sul	Oliveira, G. F.; Rohde, C.; Garcia, A. C. L.; Montes, M. A.; Valente, V. L. S.	Contributions of Dryland Forest (Caatinga) to Species Composition, Richness and Diversity of Drosophilidae	In this study, semi-arid environments were tested to see if they support insect diversity. This was evaluated through the structure of the composition of assemblies of drosophilids in three conservation units placed in three different ecoregions in the dryland forests, Caatinga. This is a unique biome in northeast Brazil, comprising approximately 10% of the country. Species richness was investiga…	NEOTROPICAL ENTOMOLOGY	OCT 2016	2016	Brasil	Pern, Bah, Pi	1	6
751	Universidade Federal do Rio Grande do Norte	Bonifacio, Kallyne Machado; Xavier Freire, Eliza Maria; Schiavetti, Alexandre	Cultural keystone species of fauna as a method for assessing conservation priorities in a Protected Area of the Brazilian semiarid	The Cultural Keystone Species (CKS) method of identification has been used to define culturally important species. The objective of this study was to identify and characterize CKS vertebrates in the communities surrounding the Environmental Protection Area of Chapada do Araripe and define conservation priorities using semi-structured interviews and free listings. Interviews were conducted with 24…	BIOTA NEOTROPICA	APR-JUN 2016	2016	Brasil	Ceará	1	9
752	Universidade de Brasília	Penido, Gabriel; Astete, Samuel; Furtado, Mariana Malzoni; de Almeida Jacomo, Anah Tereza; Sollmann, Rahel; Torres, Natalia; Silveira, Leandro; Marinho Filho, Jader	Density of ocelots in a semiarid environment in northeastern Brazil	Ocelots play a key role in ecological communities as mesopredators affecting the lower trophic level and other mesopredators. They show great variability in ecological traits across their distribution, but knowledge of this species is missing in several regions where it occurs. Here, we present the first study of ocelot in the Brazilian semiarid of Caatinga. Arid habitats might keep carnivore pop…	BIOTA NEOTROPICA	2016	2016	Brasil	Piauí	1	1
753	Universidade Federal de Pernambuco	Vasconcelos, S. D.; Salgado, R. L.; Barbosa, T. M.; Souza, J. R. B.	Diptera of Medico-Legal Importance Associated With Pig Carrion in a Tropical Dry Forest	The diversity of necrophagous Diptera is largely unknown in seasonally dry tropical forests, despite their medical, veterinary, and forensic relevance. We performed a study in the dry Caatinga forest exclusive to Brazil in order to assess the diversity and temporal pattern of Diptera species using pig carcasses as substrates. Adults were collected daily until complete skeletonization. We collecte…	JOURNAL OF MEDICAL ENTOMOLOGY	SEP 2016	2016	Brasil	Pernambuco	2	6
754	Universidade Federal Rural de Pernambuco	da Silva Muniz, Sergio Luiz; Chaves, Leonardo da Silva; de Melo Moura, Carina Carneiro; Vega, Eliana-Sofia Fajardo; dos Santos, Ednilza Maranhao; Barbosa de Moura, Geraldo Jorge	Diversity of lizards and microhabitat use in a priority conservation area of Caatinga in the Northeast of Brazil	The aim of the present study was to assess the lizard community of the Environmental Protection Area (EPA) of Chapada do Araripe in terms of diversity, spatial distribution, niche breadth and niche overlapping. Three different vegetation types were sampled (Caatinga, cerradao and secondary forest) for a year, with one campaign per month. The collections were conducted by means of an active search…	NORTH-WESTERN JOURNAL OF ZOOLOGY	2016-06-01	2016	Brasil	Ceará	1	3
755	Universidade Federal de Pernambuco	Lima, Diogo Xavier; Monteiro De Azevedo Santiago, Andre Luiz Cabral; De Souza-Motta, Cristina Maria	Diversity of Mucorales in natural and degraded semi-arid soils	Mucorales comprises fungi commonly isolated from soil, herbivore dung, and plant debris. Surveys in the semi-arid northeastern region of Brazil revealed 20 species of Mucorales, although this does not reflect the potential richness of these fungi in the Caatinga, the main domain of the region. Therefore, the aim of the present study was to compare the richness, diversity, frequency, and distribut…	BRAZILIAN JOURNAL OF BOTANY	DEC 2016	2016	Brasil	Pernambuco	1	8
756	Instituto Federal do Triângulo Mineiro	Neves dos Santos, Julio Cesar; de Andrade, Eunice Maia; Sitnas Guerreiro, Maria Joao; Augusto Medeiros, Pedro Henrique; de Queiroz Palacio, Helba Araujo; de Araujo Neto, Jose Ribeiro	Effect of dry spells and soil cracking on runoff generation in a semiarid micro watershed under land use change	Soil and water resources effective management and planning in a river basin rely on understanding of runoff generation processes, yield, and their relations to rainfall. This study analyzes the effects of antecedent soil moisture in an expansive soil and the influence of dry spells on soil cracking, runoff generation and yield in a semiarid tropical region in Brazil subject to land use change. Da…	JOURNAL OF HYDROLOGY	OCT 2016	2016	Brasil	Ceará	2	10
758	Universidade Federal do Rio Grande do Norte	Marinho, Felipe Pereira; Mazzochini, Guilherme Gerhardt; Manhaes, Adriana Pellegrini; Weisser, Wolfgang W.; Ganade, Gislene	Effects of past and present land use on vegetation cover and regeneration in a tropical dryland forest	Brazilian Caatinga is one of the most diverse dryland ecosystem of the world and is threatened by strong land use pressure and poor protection. In this study, we investigate the effects of past and present land use on plant community richness and structure. We used satellite information to identify 55 Caatinga forest plots with and without past vegetation clearing. We also quantified current land…	JOURNAL OF ARID ENVIRONMENTS	SEP 2016	2016	Brasil	Caatinga	3	10
759	Universidade Estadual de Feira de Santana	Santa Izabel, Tasciano dos Santos; Pascholati Gusmao, Luis Fernando	Fungal succession on plant debris in three humid forests enclaves in the Caatinga biome of Brazil	(Fungal succession on plant debris in three humid forests enclaves in the Caatinga biome of Brazil.) Fungal succession (sequential occurrence of sporulating fungi) was investigated on plant debris (leaves, twigs, and barks). The material was collected in three humid forests enclaves in the Caatinga biome, northeast of Brazil, and the samples were incubated in moist chambers to verify the occurren…	BRAZILIAN JOURNAL OF BOTANY	DEC 2016	2016	Brasil	PB, CE, BA	2	8
760	Universidade Estadual da Paraíba	Nobrega Alves, Romulo Romeu; Feijo, Anderson; Duarte Barboza, Raynner Rilke; Silva Souto, Wedson Medeiros; Fernandes-Ferreira, Hugo; Cordeiro-Estrela, Pedro; Langguth, Alfredo	Game mammals of the Caatinga biome	Mammals stand out among the main game animals of the world, being exploited by human beings for different ends, and being important for the subsistence of several communities. In semiarid environments, as in the Brazilian Caatinga biome, wild mammals have been exploited by the local human population, including endangered species. In this scenario, beyond biological research of the exploited anima…	ETHNOBIOLOGY AND CONSERVATION	JUL 27 2016	2016	Brasil	Caatinga	3	1
761	Universidade Federal da Paraíba	Alves, Rmulo Romeu Nobrega; Melo, Maria de Fatima; Ferreira, Felipe Silva; de Brito Melo Trovo, Dilma Maria; Pereira Dias, Thelma Lucia; Oliveira, Jose Valberto; Paiva de Lucena, Reinaldo Farias; Duarte Barboza, Raynner Rilke	Healing with animals in a semiarid northeastern area of Brazil	This study presents information on the use of medicinal animals in a semiarid area of northeast Brazil, a region where animals have recognized importance in local popular medicine. The information on the use of animals for medicinal purposes was obtained through semi-structured questionnaires, complemented by free interviews and informal conversations. The results obtained showed that the residen…	ENVIRONMENT DEVELOPMENT AND SUSTAINABILITY	DEC 2016	2016	Brasil	Paraíba	2	9
762	Universidade Federal de Pernambuco	Monteiro, L. S.; Garcia, A. C. L.; Oliveira, G. F.; Rohde, C.	High Diversity of Drosophilidae in High-Altitude Wet Forests in Northeastern Brazil	The high-altitude wet forests of northeastern Brazil, locally known as "Brejos de Altitude," are enclaves of the Atlantic Forest situated above 500 m, surrounded by dryland vegetation, the Caatinga. The aim of this study was to characterize drosophilid communities in these upland forests, since few ecological studies on drosophilid communities have been conducted in northeastern Brazil. Four site…	NEOTROPICAL ENTOMOLOGY	2016-06-01	2016	Brasil	Pernambuco	2	6
763	Instituto Nacional de Pesquisas da Amazônia	de Sousa Rodrigues-Filho, Carlos Alberto; Gurgel-Lourenco, Ronaldo Cesar; Valoes Bezerra, Luis Artur; de Sousa, Wallace Alves; Garcez, Danielle Sequeira; Queiroz Lima, Sergio Maia; Anselmo Ramos, Telton Pedro; Sanchez-Botero, Jorge Ivan	Ichthyofauna of the humid forest enclaves in the tablelands of Ibiapaba and Araripe, Northeastern Brazil	Humid highland forest enclaves are remnants of Atlantic Forest found in tablelands within the Caatinga biome (Northeastern Brazil), which emerged during interglacial periods in the Pleistocene. These ecosystems have a highly diverse and endemic fish fauna. Most earlier surveys have focused on the tableland of Borborema (Pernambuco and Paraiba States). In this study we surveyed the fish fauna of t…	BIOTA NEOTROPICA	2016	2016	Brasil	Ceará	1	5
764	Universidade de São Paulo	Rodrigues Pinheiro, Everton Alves; Metselaar, Klaas; van Lier, Quirijn de Jong; de Araujo, Jose Carlos	Importance of soil-water to the Caatinga biome, Brazil	Northeastern Brazil is hydrologically characterized by recurrent droughts leading to a highly vulnerable natural water resource system. The region contains the Caatinga biome, covering an area of approximately 800 000 km(2). To increase insight in water balance components for this sparsely studied ecosystem, hydrology simulations were performed with the SWAP (Soil Water Atmosphere Plant) model fo…	ECOHYDROLOGY	OCT 2016	2016	Brasil	Ceará	2	10
765	Centro Universitário CESMAC	Santos Nunes, Fabio Rogerio; Cordeiro Dias, Hosana Maria; Cavalcante, Giani Maria	Investigation of antioxidant and antimicrobial activities of two tree species of the biome caatinga	The caatinga biome is a unique Brazilian biome predominant in the Northeast of Brazil. This biome hosts an impressive floristic biodiversity with species rich in molecules bioactives. The aim of study was investigate the antioxidant and antimicrobial activities of tree species occurring in caatinga. The antioxidant activity crude extracts of stem bark of Leucaena leucocephala and Cnidoscolus quer…	ESTACAO CIENTIFICA-UNIFAP	2016	2016	Brasil	Maceió	3	7
766	Universitat Hamburg	Cierjacks, Arne; Pommeranz, Maik; Schulz, Katharina; Almeida-Cortez, Jarcilene	Is crop yield related to weed species diversity and biomass in coconut and banana fields of northeastern Brazil?	The ability to accommodate crop production for an ever-growing human population and achieve conservation of rapidly declining biodiversity remains a challenging task worldwide. In agroecosystems, weed diversity and biomass are frequently assumed to be negatively related to crop yield and biomass. However, positive effects of weed species (pollinator and parasitoid attraction) and different resour…	AGRICULTURE ECOSYSTEMS & ENVIRONMENT	MAR 15 2016	2016	Brasil	Pernambuco	2	7
767	Instituto Nacional de Pesquisas Espaciais	Ribeiro, Kelly; de Sousa-Neto, Eraclito Rodrigues; de Carvalho Junior, Joao Andrade; de Sousa Lima, Jose Romualdo; Cezar Menezes, Romulo Simoes; Duarte-Neto, Paulo Jose; Guerra, Glauce da Silva; Henry Baulbaud Ometto, Jean Pierre	Land cover changes and greenhouse gas emissions in two different soil covers in the Brazilian Caatinga	The Caatinga biome covers an area of 844,453 km(2) and has enormous endemic biodiversity, with unique characteristics that make it an exclusive Brazilian biome. It falls within the earth's tropical zone and is one of the several important ecoregions of Brazil. This biome undergoes natural lengthy periods of drought that cause losses in crop and livestock productivity, having a severe impact on th…	SCIENCE OF THE TOTAL ENVIRONMENT	NOV 15 2016	2016	Brasil	Pernambuco	2	10
768	Universidade Federal de Pernambuco	Sobrinho, Mellissa S.; Tabarelli, Marcelo; Machado, Isabel C.; Sfair, Julia C.; Bruna, Emilio M.; Lopes, Ariadna V.	Land use, fallow period and the recovery of a Caatinga forest	Caatinga vegetation continues to be converted into mosaics of secondary forest stands, but the affect of this process on biodiversity has not yet been examined. We used 35 regenerating and old-growth stands of Caatinga to examine the recovery of plant assemblages subsequent to slash-and-burn agriculture and cattle ranching/pasture in northeastern Brazil. Plant assemblages were contrasted in terms…	BIOTROPICA	SEP 2016	2016	Brasil	Pernambuco	2	7
769	Universidade Estadual do Sudoeste da Bahia	Carvalho, K. S.; Carneiro, M. A. F.; Nascimento, I. C.; Saha, A. K.; Bruna, E. M.	Lower ant Diversity on Earth Mounds in a Semi-Arid Ecosystem: Natural Variation or a Sign of Degradation?	Natural earth mounds in many ecosystems harbor higher biodiversity than surroundings because they provide greater habitat heterogeneity. However, in the semi-arid Caatinga ecosystem of NE Brazil, natural mounds have much less vegetation and leaf litter with lower biodiversity as compared to the surrounding lowlands. The following hypotheses were tested: (i) low vegetation cover on the mounds resu…	SOCIOBIOLOGY	DEC 2016	2016	Brasil	Bahia	1	10
770	Universidade do Estado da Bahia	Lima, Jessica Batista; Conceicao, Adilva de Souza	Malvoideae Burnett (Malvaceae) in the Environmental Protection Area Serra Branca, Raso da Catarina, Jeremoabo, Bahia, Brazil	Malvoideae is the largest subfamily of Malvaceae, including 110 genera and 1,730 species distributed predominantly in tropical regions, with a few representatives in temperate regions. In Brazil, the subfamily occurs throughout the country and all phytogeographic domains. The floristic survey of Malvoideae in the Environmental Protection Area Serra Branca included analysis of 43 specimens collect…	BIOTA NEOTROPICA	2016	2016	Brasil	Bahia	1	7
771	Universidade de Brasília	Cardoso Lopes, Fabyano Alvares; Pires Catao, Elisa Caldeira; Santana, Renata Henrique; Cabral, Anderson de Souza; Paranhos, Rodolfo; Rangel, Thiago Pessanha; de Rezende, Carlos Eduardo; Edwards, Robert A.; Thompson, Cristiane C.; Thompson, Fabiano L.; Kruger, Ricardo Henrique	Microbial Community Profile and Water Quality in a Protected Area of the Caatinga Biome	The Caatinga is a semi-arid biome in northeast Brazil. The Paraguacu River is located in the Caatinga biome, and part of its course is protected by the National Park of Chapada Diamantina (PNCD). In this study we evaluated the effect of PNCD protection on the water quality and microbial community diversity of this river by analyzing water samples obtained from points located inside and outside th…	PLOS ONE	FEB 16 2016	2016	Brasil	Bahia	1	8 e 10
772	Universidade Estadual da Paraíba	Monteiro Ferreira, Paulo Sergio; Lopes, Sergio de Faria; de Brito Melo Trovao, Dilma Maria	Patterns of species richness and abundance among cactus communities receiving different rainfall levels in the semiarid region of Brazil	This study examines the variation in cacti species richness and abundance among sites with different average rainfall and soil types. We assessed a total of 3,660 individuals of six species of Cactaceae: Cereus jamacaru, Melocactus zehntneri, Pilosocereus gounellei, Pilosocereus pachycladus, Tacinga inamoena, and Tacinga palmadora. The greatest species richness and abundance of cacti were at loca…	Acta Botanica Brasilica	OCT-DEC 2016	2016	Brasil	Paraíba	2	7
773	Universidade Federal de Pernambuco	Ribeiro, Elaine M. S.; Santos, Braulio A.; Arroyo-Rodriguez, Victor; Tabarelli, Marcelo; Souza, Gustavo; Leal, Inara R.	Phylogenetic impoverishment of plant communities following chronic human disturbances in the Brazilian Caatinga	Chronic disturbances, such as selective logging, firewood extraction and extensive grazing, may lead to the taxonomic and phylogenetic impoverishment of remaining old-growth forest communities worldwide; however, the empirical evidence on this topic is limited. We tested this hypothesis in the Caatinga vegetation - a seasonally dry tropical forest restricted to northeast Brazil. We sampled 11,653…	ECOLOGY	2016-06-01	2016	Brasil	Pernambuco	2	7
774	Universidade Estadual Paulista	Thome, Maria Tereza C.; Carstens, Bryan C.	Phylogeographic model selection leads to insight into the evolutionary history of four-eyed frogs	Phylogeographic research investigates biodiversity at the interface between populations and species, in a temporal and geographic context. Phylogeography has benefited from analytical approaches that allow empiricists to estimate parameters of interest from the genetic data (e.g., theta = 4Ne mu, population divergence, gene flow), and the widespread availability of genomic data allow such paramet…	PROCEEDINGS OF THE NATIONAL ACADEMY OF SCIENCES OF THE UNITED STATES OF AMERICA	JUL 19 2016	2016	Brasil	Caatinga	3	4
775	Universidade Federal do Rio Grande do Norte	Pichorim, Mauro; de Oliveira, Damiao Valdenor; de Oliveira Junior, Tonny Marques; Franca Camara, Thanyria Pollyneide; Galvao do Nascimento, Erica Patricia	Pristine semi-arid areas in northeastern Brazil remain mainly on slopes of mountain ranges: a case study based on bird community of Serra de Santana	Pristine areas are becoming rare everywhere, resulting in scattered fragments of natural environments. In the Brazilian steppe savanna, this situation requires attention because habitats with higher economic value are underrepresented by the protected area system. Between 2009 and 2010, we surveyed 60 sites with differing landscapes such as plateaus, slopes, and lowlands in the Serra de Santana. …	TROPICAL ZOOLOGY	2016	2016	Brasil	Rio Grande do Norte	2	2
776	Universidade Estadual Paulista	Thome, Maria Tereza C.; Sequeira, Fernando; Brusquetti, Francisco; Carstens, Bryan; Haddad, Celio F. B.; Rodrigues, Miguel Trefaut; Alexandrino, Joao	Recurrent connections between Amazon and Atlantic forests shaped diversity in Caatinga four-eyed frogs	Aim The Caatinga is a widespread but poorly known biome in South America. Its historical stability is controversial and different types of evidence provide support to contrasting hypotheses. We investigate how past biome dynamics may have caused diversification in the endemic four-eyed frog genus Pleurodema.Location Caatinga biome.Methods We sampled 353 individuals of Pleurodema alium and Pleurod…	JOURNAL OF BIOGEOGRAPHY	MAY 2016	2016	Brasil	Caatinga	2	4
777	Centro Nacional de Pesquisa e Conservação de Cavernas	Bento, Diego de M.; Ferreira, Rodrigo L.; Prous, Xavier; Souza-Silva, Marconi; Bellini, Bruno Cavalcante; Vasconcellos, Alexandre	SEASONAL VARIATIONS IN CAVE INVERTEBRATE COMMUNITIES IN THE SEMIARID CAATINGA, BRAZIL	The Brazilian semiarid region has a clear distinction between the dry season, which can last up to nine months, and the rainy season. Caves are connected to different extents to surface ecosystems, although they are idealized as stable environments due to their isolation. Furthermore, little is known about the effects of wet and dry seasonal variations on underground biological assemblages. Inver…	JOURNAL OF CAVE AND KARST STUDIES	AUG 2016	2016	Brasil	Rio Grande do Norte	2	6
778	Universidade Federal de Sergipe	Meiado, Marcos V.	Seed germination of Melocactus sergipensis NP Taylor & MV Meiado, the newest Brazilian cactus destined for extinction	Recently, a new cactus was discovered in an area of the Caatinga, a tropical dry forest of north-eastern Brazil. Although this discovery is excellent news, Melocactus sergipensis is critically endangered because it is affected by deforestation of native vegetation and chemicals used in the maize crop, next to the holotype locality. The aim of this study was to evaluate the seed germination and se…	PLANT SPECIES BIOLOGY	OCT 2016	2016	Brasil	Sergipe	2	7
779	Universidade Federal Rural de Pernambuco	Fonseca, Nathan Castro; Albuquerque, Alcienia Silva; de Holanda Leite, Maria Jose; de Lira, Cristiane Salazar	Similarity floristic and biological colonization of Prosopis juliflora [(Sw) DC] along the Paraiba River	This study aimed to evaluate the floristic similarity and the impact caused by the presence of Prosopis juliflora [(Sw) DC] in the woody stratum along the Paraiba river in the city of Monteiro, PB. Allocated to six plots systematically and 200m equidistant from each other, with dimensions of 30m x 50m. We sampled all the shrubby and arboreal individuals with inclusion level adopted from 6 cm to 1…	NATIVA	NOV-DEC 2016	2016	Brasil	Paraíba	2	7
780	Instituto Federal de Pernambuco	Silva, M. A. M.; Frutuoso, M. N. M. A.; Rodrigues, S. S. F. B.; Nogueira, R. J. M. C.	SOCIO-ENVIRONMENTAL FACTORS INFLUENCED BY THE DROUGHT IN THE CONSERVATION OF CAATINGA	The caatinga covers most of Brazil's semi-arid region, found exclusively in the Brazilian territory and by its extension is among the most important the world's dry forests. Recurrent droughts and the years of environmental degradation have made the region underdeveloped and with socioeconomic problems accented. The purpose of this study was to present a socioeconomic and political synthesis abou…	HOLOS	2016	2016	Brasil	Caatinga	3	10
781	Universidade Federal do Rio Grande do Norte	Manhaes, Adriana Pellegrini; Mazzochini, Guilherme Gerhardt; Oliveira-Filho, Ary Teixeira; Ganade, Gislene; Carvalho, Adriana Rosa	Spatial associations of ecosystem services and biodiversity as a baseline for systematic conservation planning	Aim Protected areas are frequently defined on the basis of biological importance. Ecosystem services are expected to be under protection when biodiversity is preserved; however, new approaches are needed to confirm this statement. We evaluated how spatial associations between ecosystem services and plant biodiversity on a large spatial scale influence their representativeness in current protected…	DIVERSITY AND DISTRIBUTIONS	SEP 2016	2016	Brasil	Caatinga	3	10
782	Universidade Federal do Rio Grande do Norte	Paterno, Gustavo Brant; Siqueira Filho, Jose Alves; Ganade, Gislene	Species-specific facilitation, ontogenetic shifts and consequences for plant community succession	AimsOur main aims are to test how: (1) different nurse species modulate the early establishment of multiple beneficiary species in a degraded area; (2) the intensity and direction of species-specific interactions between nurse and beneficiary species change during beneficiary ontogeny.LocationA shrubby Caatinga forest at Petrolina, northeast Brazil, degraded by grazing and logging activities in r…	JOURNAL OF VEGETATION SCIENCE	MAY 2016	2016	Brasil	Pernambuco	2	7
783	Universidade Federal da Paraíba	Creao-Duarte, A. J.; Hernandez, M. I. M.; Rothea, R. R. A. D.; Santos, W. E.	Temporal Variation of Membracidae (Hemiptera: Auchenorrhyncha) Composition in Areas of Caatinga with Different Vegetation Structures	The present study investigated the diversity of membracids in different Caatinga vegetation structures (preserved, intermediate and degraded) during dry and rainy seasons in 2006. We recorded 1,107 individuals, belonging to 13 species, mostly during the rainy season (693). Melusinella nervosa, Enchenopa gracilis and E. eunicea were the most abundant species, although this pattern varied in the th…	SOCIOBIOLOGY	2016-06-01	2016	Brasil	Paraíba	1	6
784	Univeritat Heidelberg	de Melo Moura, Carina Carneiro; de Lyra Neves, Rachel Maria; Almeida Silva, Paulo Henrique; Torres Quinto, Bruna Paula	The anuran fauna of a semi-arid Caatinga area in northeastern Brazil		SALAMANDRA	OCT 30 2016	2016	Brasil	Paraíba	2	4
785	Universidade Federal da Paraíba	Barboza, Raynner Rilke D.; Lopes, Sergio F.; Souto, Wedson M. S.; Fernandes-Ferreira, Hugo; Alves, Romulo R. N.	The role of game mammals as bushmeat In the Caatinga, northeast Brazil	Although the use of wild mammals as a source of food has been better studied in tropical forest environments, their importance as a source of protein for human communities in semiarid environments is little known. In the latter, the availability of wild animal meat is limited in comparison to other environments. In the semiarid regions of northeastern Brazil, hunting wild mammals for their meat i…	ECOLOGY AND SOCIETY	2016	2016	Brasil	RN, PB, PI, MA	2	1
786	Universidade Federal de Sergipe	Dias, Douglas de Matos; Bocchiglieri, Adriana	Trophic and spatio-temporal niche of the crab-eating fox, Cerdocyon thous (Linnaeus, 1766) (Carnivora: Canidae), in a remnant of the Caatinga in northeastern Brazil	Cerdocyon thous is widely distributed in South America and occurs throughout most of Brazil. However, little is known of its ecology in the semi-arid Caatinga biome, and this study aimed to characterise the ecological niche of the species in Sergipe, in the northeastern extreme of the country. The study was conducted over a period of 13 months, at the Grota do Angico Natural Monument (2138 ha), w…	MAMMALIA	MAY 2016	2016	Brasil	Sergipe	1	1
787	Universidade Federal de Pernambuco	Bezerra Sobreira, Priscylla Nayara; Aptroot, Andre; Da Silva Caceres, Marcela Eugenia	Two new species of Porina (Porinaceae, lichenized Ascomycota) from submontane forest enclaves in Northeastern Brazil	Two new species of Porina are presently described as new to science in the frame of a corticolous lichens survey in the Atlantic rainforest of Pernambuco State, in Northeastern Brazil. The type locality, known as Brejo dos Cavalos, is a so-called Brejo de Altitude, an Atlantic forest fragment located in the municipality of Caruaru, in the middle of the semiarid Caatinga: Porina ochraceocarpa Sobr…	PHYTOTAXA	NOV 30 2016	2016	Brasil	Pernambuco	1	8
788	Universidade Estadual de Campinas	Oliveira Leal, Camila Rabelo; Silva, Jhonathan Oliveira; Sousa-Souto, Leandro; Neves, Frederico de Siqueira	Vegetation structure determines insect herbivore diversity in seasonally dry tropical forests	Vegetation structure can often determine insect herbivore fauna in forests, but this mechanism has been demonstrated in seasonally dry tropical forests (SDTFs) only at small spatial scales. In this study we evaluated the effects of the geographical location of SDTFs and vegetation structure on insect herbivore communities (leaf-chewing and sap-sucking guilds) in three Brazilian ecoregions (Cerrad…	JOURNAL OF INSECT CONSERVATION	DEC 2016	2016	Brasil	Sergipe	1	7
789	Universidade Federal Rural do Semiárido	de Oliveira, Fabricia Nascimento; Torres, Salvador Barros; Nogueira, Narjara Walessa; Oliveira de Freitas, Ramulo Magno	Viability of Simira gardneriana MR Barbosa & Peixoto seeds by the tetrazolium test	Ecoregion Caatinga presents a great diversity of species with potential for exploitation. Among them 'pereirovermelho' (Simira gardneriana M.R. Barbosa & Peixoto) stands out for its importance in timber and forestry activities. Its seeds germinate slowly. Therefore, the use of tetrazolium test to estimate viability becomes essential when quick answers on seeds quality are wanted. This study has a…	Journal of Seed Science	JAN-MAR 2016	2016	Brasil	Pernambuco	2	7
790	Universidade Federal de Pernambuco	Ito, Fernanda; Bernard, Enrico; Torres, Rodrigo A.	What is for dinner? First report of human blood in the diet of the hairy-legged vampire bat Diphylla ecaudata	Blood-feeding is one of the most specialized foraging habits, as it demands extreme morphological, physiological, and behavioral adaptations. Three species of vampire bats (Desmodus rotundus, Diaemus youngi, and Diphylla ecaudata) rely on blood as their only food. The first two are considered less specialized, whereas D. ecaudata is frequently pointed out as a bird-specialist. We assessed what pr…	ACTA CHIROPTEROLOGICA	DEC 2016	2016	Brasil	Pernambuco	1	1
861	Universidade Federal da Paraíba	Bacalhao, Max B.M., Firmino, Millena O., Siqueira, Raul A.S., Ramalho, Ayodhya C., Cavalcante, Tarsila A., Nery, Thiago F.L., Guerra, Ricardo R.	Descrição morfológica de duas espécies de Sapajus encontradas na Paraíba: S. libidinosus e o recém-redescoberto e já criticamente ameaçado S. flavius		Pesquisa Veterinária Brasileira		2016	Brasil	Paraíba	3	1
721	Universidade Federal de Minas Gerais	Vaz, Aline B. M.; dos Santos, Daniela S.; Cardoso, Domingos; van den Berg, Cassio; de Queiroz, Luciano P.; Badotti, Fernanda; Fonseca, Paula L. C.; Cavalcanti, Laise H.; Goes-Neto, Aristoteles	Corticolous myxomycetes assemblages in a seasonally dry tropical forest in Brazil	Corticolous myxomycetes are a distinct ecological group consisting of species typically associated with the outer bark surface of living trees. The current study aimed to characterize the community structure of corticolous myxomycetes and their associated trees, analyzing the influence of geographic distance, bark pH, and tree diameter on myxomycete assemblages in a Neotropical Seasonal Dry Tropi…	MYCOSCIENCE	2017-07-01	2017	Brasil	Bahia	2	8
724	Universidade Federal de Pernambuco	Siqueira, Felipe F. S.; Ribeiro-Neto, Jose Domingos; Tabarelli, Marcelo; Andersen, Alan N.; Wirth, Rainer; Leal, Inara R.	Leaf-cutting ant populations profit from human disturbances in tropical dry forest in Brazil	Anthropogenic disturbance often results in the proliferation of native species of particular groups that leads to biotic homogenization. Leaf-cutting ants are an example of such winner organisms in tropical rain forests, but their response to disturbance in dry forests is poorly known. We investigated Atta colony density in areas of tropical dry forest in Brazil with different distance to roads a…	JOURNAL OF TROPICAL ECOLOGY	SEP 2017	2017	Brasil	Pernambuco	1	6
725	University of Oxford	Wood, John R. I.; Vasconcelos, L. V.; Simao-Bianchini, R.; Scotland, R. W.	New species of Ipomoea (Convolvulaceae) from Bahia	Seven new species of Ipomoea are described from Bahia, Brazil: Ipomoea chapadensis J. R. I. Wood & L. V. Vasconc., I. parvibracteolata J. R. I. Wood & L. V. Vasconc., I. connata J. R. I. Wood & L. V. Vasconc., I. pterocaulis J. R. I. Wood & L. V. Vasconc., I. queirozii J. R. I. Wood & L. V. Vasconc., I. longibracteolata Sim.-Bianch. & J. R. I. Wood and I. magna Sim.-Bianch. & J. R. I. Wood. The s…	KEW BULLETIN	2017-03-01	2017	Brasil	Bahia	2	7
726	Universidade Federal do Vale do São Francisco	Magalhaes-Junior, A. J. C.; Moura, G. J. B.; Ribeiro, L. B.; Azevedo-Junior, S. M.	Potential distribution and conservation of the Colobosauroides carvalhoi Soares and Caramaschi, 1998: a rare and endemic lizard of Northeast Brazil	Ecological niche modeling has contributed to the investigation of the geographical distribution and conservation of rare or little recorded species. Therefore, we studied the known and potential distributions of Colobosauroides carvalhoi Soares and Caramaschi 1998 and discuss the implications for its conservation. Data were obtained by manual collections made in quarterly samplings in three diffe…	BRAZILIAN JOURNAL OF BIOLOGY	2017-11-01	2017	Brasil	Piauí	1	3
727	Universidade Federal da Paraíba	Camurugi, Felipe; Magalhaes, Felipe de Medeiros; Campos de Queiroz, Marcelo Henrique; Sena de Oliveira Pereira, Thiago Cesar; Tavares-Bastos, Leonora; Lopes-Marinho, Evandson dos Santos; Neves, Jessika M. M.; Garda, Adrian Antonio	REPRODUCTION, SEXUAL DIMORPHISM, AND DIET OF LEPTODACTYLUS CHAQUENSIS (ANURA, LEPTODACTYLIDAE) IN NORTHEASTERN BRAZIL	Descriptive natural history parameters are important for determining if and how traits vary in related species/populations in response to environmental characteristics. Additionally, filling information gaps from less-explored regions, such as northeastern Brazil, for widely distributed species complexes can help us better understand the evolution of life histories. Here, we studied reproduction,…	HERPETOLOGICAL CONSERVATION AND BIOLOGY	AUG 2017	2017	Brasil	Rio Grande do Norte	2	4
728	Universidade Federal de Pernambuco	Oliveira, Marciel T.; Souza, Gustavo M.; Pereira, Silvia; Oliveira, Deborah A. S.; Figueiredo-Lima, Karla V.; Arruda, Emlia; Santos, Mauro G.	Seasonal variability in physiological and anatomical traits contributes to invasion success of Prosopis juliflora in tropical dry forest	We investigated whether there were consistent differences in the physiological and anatomical traits and phenotypic variability of an invasive (Prosopis juliflora (Sw.) DC.) and native species (Anadenanthera colubrina (Vell.) Brenan) in response to seasonality in a tropical dry forest. The water potential, organic solutes, gas exchange, enzymes of the antioxidant system, products of oxidative str…	TREE PHYSIOLOGY	2017-03-01	2017	Brasil	Pernambuco	2	7
730	Universidade Estadual Paulista	Silva de Medeiros, Robson Luis; de Souza, Venia Camelo; Barros Santos, Jose Nailson; de Azeredo, Gilvaneide Alves; dos Anjos, Fabiana	SEEDS ECOPHYSIOLOGY IN AN ALTITUDE MARSH IN PARAIBA STATE, BRAZIL, AIMING THE CONSERVATION OF THE AUTOCHTHONOUS BIODIVERSITY	The altitude swamps in northeast Brazil are areas with divergent microclimates from the context that theyare located, their forest formations are disjunctions of the Atlantic Forest, marooned by the 'Caatinga' vegetation, a condition that makes these remaining areas with high biodiversity. Botanical research in remnants forests of Paraiba state, particularly with regard to the redemption of germp…	CIENCIA FLORESTAL	APR-JUN 2017	2017	Brasil	Paraíba	2	7
733	Universidade de Brasília	Gutierrrez, Eliecer E.; Marinho-Filho, Jader	The mammalian faunas endemic to the Cerrado and the Caatinga	We undertook a comprehensive, critical review of literature concerning the distribution, conservation status, and taxonomy of species of mammals endemic to the Cerrado and the Caatinga, the two largest biomes of the South American Dry-Diagonal. We present species accounts and lists of species, which we built with criteria that, in our opinion, yielded results with increased scientific rigor relat…	ZOOKEYS	2017	2017	Brasil	Caatinga	3	1
791	Universidade Estadual do Sudoeste da Bahia	Da Silva-Castro, Milene Maria	A new species of Jacaranda (Bignoniaceae) from the Chapada Diamantina (Bahia, Brazil)	Jacaranda heterophylla M. M. Silva-Castro, a new species of Jacaranda, is described and illustrated. This species is only known from a restricted area of Caatinga located between Lencois and Palmeiras, at the Chapada Diamantina (Bahia, Brazil). It resembles J. grandifoliolata by the elliptic to obovate leaflets and J. jasminoides by the leaves that are pinnate at the base and bipinnate at the ape…	PHYTOTAXA	FEB 10 2017	2017	Brasil	Bahia	1	7
793	Instituto Federal do Piauí	Cerqueira, Karoliny Fontenele	Analysis Of Vegetable Coverage, Economic Aspects And Environmental Degradation Of The Average Course Of The Poti River Hydrographic Basin (Piaui), Northeast Of Brazil	The objective of this research was to analyze the dynamics of economic activities, the physiognomy of the vegetation cover by means of the vegetation index adjusted to the soil (SAVI) and the relation with the conservation/environmental degradation of the middle course of the Poti river basin, considering The years of 1997, 2006 and 2016. The methodology consisted of the acquisition of images of …	REVISTA ACTA GEOGRAFICA	MAY-AUG 2017	2017	Brasil	Caatinga	3	10
794	Universidade Federal de Pernambuco	Cruz, Roberta; Ramos, Sérgio Murilo Sousa; Fonseca, Julyanna Cordoville; Motta, Cristina Maria de Souza; Moreira, Keila Aparecida	Anthropization Effects on the Filamentous Fungal Community of the Brazilian Catimbau National Park	ABSTRACT The Caatinga biome features an exclusive endemic biodiversity, and is characterized by the presence of xerophytic, deciduous vegetation, high temperatures, and low rainfall. This important park has undergone anthropization, especially through extraction of firewood and timber and growing plants for raising goats. The objectives of this study were to compare the communities of filamentous…	Revista Brasileira de Ciência do Solo	2017-08	2017	Brasil	Pernambuco	1	8
795	Universidade Federal do Vale do São Francisco	Fontalvo, Mariana Campos; de Mendonca Favacho, Alexsandra Rodrigues; Araujo, Andreina de Carvalho; dos Santos, Naylla Mayana; Barboza de Oliveira, Glauber Meneses; Aguiar, Daniel Moura; Sampaio de Lemos, Elba Regina; Horta, Mauricio Claudio	Bartonella species pathogenic for humans infect pets, free-ranging wild mammals and their ectoparasites in the Caatinga biome, Northeastern Brazil: a serological and molecular study	This study verified the occurrence of Bartonella spp. in dogs, cats, wild mammals and their ectoparasites in Petrolina and Lagoa Grande Counties, Pernambuco, located in a semi-arid region in Northeastern Brazil. Anti-Bartonella spp. antibodies were detected by indirect immunofluorescence assay (IFA) in 24.8% of dogs (27/109) and in 15% of cats (6/40). Bartonella sp. DNA was identified by PCR perf…	BRAZILIAN JOURNAL OF INFECTIOUS DISEASES	MAY-JUN 2017	2017	Brasil	Pernambuco	2	6
796	Universidade Federal de Pernambuco	Bezerra, Jadson D. P.; Oliveira, Rafael J. V.; Paiva, Laura M.; Silva, Gladstone A.; Groenewald, Johannes Z.; Crous, Pedro W.; Souza-Motta, Cristina M.	Bezerromycetales and Wiesneriomycetales ord. nov (class Dothideomycetes), with two novel genera to accommodate endophytic fungi from Brazilian cactus	During a survey of endophytic fungi from the cactus Tacinga inamoena in a Brazilian tropical dry forest (Caatinga) some undescribed ascomycetous fungi were isolated. These fungi are characterized by superficial and immersed, globose to subglobose, smooth or hairy ascomata, bitunicate asci, and muriformly septate, ellipsoidal ascospores. Multigene phylogenetic analyses using sequences from partial…	MYCOLOGICAL PROGRESS	APR 2017	2017	Brasil	Pernambuco	1 e 2	8
797	Universidade Federal Rural de Pernambuco	da Silva, Aleksandro Ferreira; Santiago de Freitas, Ana Dolores; Costa, Tania Lucia; Fernandes-Junior, Paulo Ivan; Vieira Martins, Lindete Miria; de Rosalia e Silva Santos, Carolina Etienne; Souza Menezes, Kelly Alexsandra; de Sa Barretto Sampaio, Everardo Valadares	Biological nitrogen fixation in tropical dry forests with different legume diversity and abundance	Tropical dry forests have high diversity and plant abundance of potentially biologically nitrogen fixing (BNF) legume species, attributed to the ecological advantage of fixation. However, there are few estimates of N quantities annually fixed, hindering the understanding of factors that control BNF, like low phosphorus availability. The quantities of N fixed in three dry forest (caatinga) fragmen…	NUTRIENT CYCLING IN AGROECOSYSTEMS	APR 2017	2017	Brasil	Pernambuco	2	7
798	Universidade Federal de Pernambuco	Oliveira, Fernanda M. P.; Ribeiro-Neto, Jose Domingos; Andersen, Alan N.; Leal, Inara R.	Chronic anthropogenic disturbance as a secondary driver of ant community structure: interactions with soil type in Brazilian Caatinga	Habitat loss is widely recognized as the major cause of global biodiversity decline, but remaining habitat is increasingly threatened by chronic human disturbances. Using a multi-model averaging approach we examined the association between five chronic disturbance surrogates and the richness and taxonomic and functional composition of ants in Brazilian Caatinga. Using pitfall traps in 47 plots ne…	ENVIRONMENTAL CONSERVATION	2017-06-01	2017	Brasil	Pernambuco	2	6
799	University of Hohenheim	Mertens, Jan; Germer, Sonja; Germer, Joern; Sauerborn, Joachim	Comparison of soil amendments for reforestation with a native multipurpose tree under semiarid climate: Root and root tuber response of Spondias tuberosa	The Caatinga biome, characterized by a species-rich seasonally dry tropical forest, but highly disturbed covers most of Brazil's Northeast. Endemic to this biome is the multipurpose tree Spondias tuberosa Arr., which forms numerous root tubers to resist drought stress. In order to develop improved soil management for reforestation with S. tuberosa the response of its root system to different soil…	FOREST ECOLOGY AND MANAGEMENT	JUL 15 2017	2017	Brasil	Pernambuco	2	7
800	Universidade Estadual da Paraíba	Lustosa Costa, Silvia Yasmin; de Lucena Barbosa, Jose Etham; Viana, Leandro Gomes; Anselmo Ramos, Telton Pedro	Composition of the ichthyofauna in Brazilian semiarid reservoirs	The scale of impact that the Sao Francisco River transposition project will have on the drainage basins ichthyofauna is still unclear, however, changes in the fish community diversity and abundance is probable. Surveys and registries of the fish fauna within key systems of the catchment basins are priority actions for the conservation of the aquatic diversity. This study conducted a taxonomic sur…	BIOTA NEOTROPICA	2017	2017	Brasil	Paraíba	2	5
801	Universidade Federal de Pernambuco	de Souza, Carlos Alberto Fragoso; Lima, Diogo Xavier; Gurgel, Luciana M. S.; Monteiro de Azevedo Santiago, Andre Luiz Cabral	Coprophilous Mucorales (ex Zygomycota) from three areas in the semi-arid of Pernambuco, Brazil	Mucorales comprises fungi commonly isolated as saprobes from soil, dung, stored grains and plants. Although these fungi have been studied in several countries, there are relatively a few reports of them in semi-arid areas. Therefore, the aims of the present study were to assess and compare the Mucorales communities in dung from different species and breeds of herbivores in the semi-arid of Pernam…	BRAZILIAN JOURNAL OF MICROBIOLOGY	JAN-MAR 2017	2017	Brasil	Pernambuco	2	8
802	Universidade Federal do Rio de Janeiro	Costa, Wilson J. E. M.	Description of two endangered new seasonal killifish species of the genus Cynolebias from the Sao Francisco River basin, Brazilian Caatinga (Cyprinodontiformes, Aplocheilidae)	Two new species of Cynolebias are described from temporary pools of the Verde Grande River drainage, Sao Francisco basin, in the semiarid Caatinga, a phytogeographical province of northeastern Brazil. Cynolebias elegans sp. n., a member of the C. gilbertoi group, is considered as the smallest species of the genus, reaching about 38 mm of standard length; it is distinguished from all other species…	ZOOSYSTEMATICS AND EVOLUTION	OCT 12 2017	2017	Brasil	Bahia	2	5
803	Universidade Federal de Campina Grande	Silva, José Irivaldo Alves Oliveira	Desenvolvimento e meio ambiente no semiárido: contradições do modelo de conservação das Reservas Particulares do Patrimônio Natural (RPPNs) na Caatinga	Abstract Sociological research has become increasingly interested in the discursive forms and practices by which the so-called "environmental issue" is to influence policy choices and social figurations. It was analyzed the model of conservation undertaken by the creation of these protected areas on private farms. The social dynamics analyzed involved landowners, surrounding rural communities and…	Sociedade e Estado	2017-08	2017	Brasil	Caatinga	1	10
805	Universidade Federal da Paraíba	Elisei, T.; Valadares, E.; Albuquerque, F. A.; Martins, C. F.	Diversity and Structure of Social Wasps Community (Hymenoptera: Vespidae, Polistinae) in Neotropical Dry Forest	Social wasps are potential predators of agricultural pest species. The objective of this study was to conduct a survey of the community of social wasps (Polistinae species) that inhabit the neotropical dry forest named Caatinga of Paraiba, Northeast of South America (Brazil), and to compare the richness and abundance of wasps located in areas of Caatinga with those inhabiting areas of organic int…	SOCIOBIOLOGY	2017-03-01	2017	Brasil	Paraíba	2	6
806	Universidade Federal de Pernambuco	Pontes, Juliana S.; Oehl, Fritz; Marinho, Frederico; Coyne, Danny; Alves da Silva, Danielle Karla; Yano-Melo, Adriana M.; Maia, Leonor C.	Diversity of arbuscular mycorrhizal fungi in Brazil's Caatinga and experimental agroecosystems	Cowpea (Vigna unguiculata) is a nutritious legume crop for both its grain and leaves and comprises an important component in both human and animal nutrition. In Brazil, the use of mulch, such as coconut fiber, and organic fertilizers to maximize cowpea production offers an alternative to conventional mineral fertilizer strategies. Farming practices affect the diversity and activity of soil microo…	BIOTROPICA	MAY 2017	2017	Brasil	Pernambuco	2	8
807	Embrapa	Taketani, Rodrigo Gouvea; Lanconi, Milena Duarte; Kavamura, Vanessa Nessner; Durrer, Ademir; Andreote, Fernando Dini; Melo, Itamar Soares	Dry Season Constrains Bacterial Phylogenetic Diversity in a Semi-Arid Rhizosphere System	The rhizosphere is viewed as a deterministic environment led by the interaction between plants and microorganisms. In the case of semi-arid plants, this interaction is strengthened by the harshness of the environment. We tested the hypothesis that dry season represents a constraint on the bacterial diversity of the rhizosphere from semi-arid plants. To accomplish this, we sampled two leguminous s…	MICROBIAL ECOLOGY	2017-01-01	2017	Brasil	Caatinga	2	8
808	Universidade Federal de São João Del-Rei	Vieira, Leticia; Silva, Fernando A. B.; Louzada, Julio	Dung beetles in a Caatinga Natural Reserve: a threatened Brazilian dry-forest with high biological value	The Caatinga is an endemic and threatened dry-forest biome distributed across northern Brazil. We evaluated the conservation value of a Caatinga Natural Reserve (NR) - Floresta Nacional (FLONA) Contendas do Sincora - using Scarabaeinae dung beetles as a biodiversity indicator. Specifically, we contrasted two zones impacted by two distinct intensity of selective logging that happened inside the NR…	IHERINGIA SERIE ZOOLOGIA	2017	2017	Brasil	Bahia	1	6
809	Universidade Federal do Rio Grande do Norte	Tavares-Damasceno, Joao Paulo; Gomes de Souza Silveira, Joao Lucas; Camara, Thanyria; Stedile, Priscila de Castro; Macario, Phoeve; Toledo-Lima, Guilherme Santos; Pichorim, Mauro	Effect of drought on demography of Pileated Finch (Coryphospingus pileatus: Thraupidae) in northeastern Brazil	Information on the effects of stochastic weather events on the survival of tropical birds can improve the knowledge of life history adaptations, allowing better demographic projection models to examine species persistence in light of global climate change forecasts. With this in mind, we conducted a mark recapture study on Coryphospingus pileatus in the Brazilian Caatinga. We applied Cormack-Joll…	JOURNAL OF ARID ENVIRONMENTS	DEC 2017	2017	Brasil	Rio Grande do Norte	1	2
810	Universidade Federal de Pernambuco	Rito, Katia F.; Tabarelli, Marcelo; Leal, Inara R.	Euphorbiaceae responses to chronic anthropogenic disturbances in Caatinga vegetation: from species proliferation to biotic homogenization	Chronic anthropogenic disturbances (CAD) have posed tangible threats to biodiversity-relevant tropical biotas, but community- and ecosystem-level impacts still remain poorly understood. Here we address a 152 km(2) Caatinga landscape in northeast Brazil in order to investigate how Euphorbiaceae species and these seasonally dry tropical plant assemblages respond to a CAD gradient. Woody plant speci…	PLANT ECOLOGY	2017-06-01	2017	Brasil	Pernambuco	2	7
811	Universidade do Estado da Bahia	Tavares Bandeira, Agda Nara; Buril, Maria Teresa; Pinheiro da Costa, Francisco Carlos; Miranda de Melo, Jose Iranildo	Evolvulus flavus sp nov (Convolvulaceae) from the Brazilian Caatinga	Evolvulus flavus is a new species of Convolvulaceae found in the semiarid region of Paraiba State, Brazil. It is characterized by flowers with a yellow corolla and 4-locular ovary. Illustrations and taxonomic notes are presented. Only four individuals of this new species have been located, resulting in its classification as Endangered' (EN) in accordance with the IUCN criteria.	NORDIC JOURNAL OF BOTANY	FEB 2017	2017	Brasil	Paraíba	1	7
812	Universidade Federal de Viçosa	Carrion, Juan Fernando; Gastauer, Markus; Mota, Nayara Mesquita; Alves Meira-Neto, Joao Augusto	Facilitation as a driver of plant assemblages in Caatinga	Nurse plants reduce the environmental severity experienced by neighboring plants by providing shade, enabling nutrient accumulation or protection from herbivores within patches of vegetation. Nurse plants should preferentially promote the coexistence of ecologically dissimilar species with little niche overlap, and if ecological traits are conserved within evolutionary lineages, this should resul…	JOURNAL OF ARID ENVIRONMENTS	2017-07-01	2017	Brasil	Bahia	2	7
813	Universidade de Brasília	Astete, S.; Marinho-Filho, J.; Kajin, M.; Penido, G.; Zimbres, B.; Sollmann, R.; Jacomo, A. T. A.; Torres, N. M.; Silveira, L.	Forced neighbours: Coexistence between jaguars and pumas in a harsh environment	Carnivores face conflicts with humans, which has reduced their numbers and distribution. Carnivores compete in intraguild predation systems, Subordinate predators usually avoid top predators through spatial or temporal separation. Coexistence requires a complex combination of resources and environmental conditions. In this study, we assessed the occupancy and temporal activity during night time o…	JOURNAL OF ARID ENVIRONMENTS	2017-11-01	2017	Brasil	Piauí	1	1
814	Universidade Federal da Paraíba	Belarmino, K. S.; Rego, M. M.; Bruno, R. L. A.; Medeiros, G. D. A.; Andrade, A. P.; Rego, E. R.	Genetic diversity in a Poincianella pyramidalis (Tul.) LP Queiroz population assessed by RAPD molecular markers	Poincianella pyramidalis (Tul.) L.P. Queiroz is an endemic Caatinga (Brazilian savannah biome) species that has been exploited for different purposes, although information is necessary about still existing natural populations. The objective of this study was to evaluate the genetic diversity among 20 P. pyramidalis individuals occurring in a population localized in the Caatinga biome of Paraiba S…	GENETICS AND MOLECULAR RESEARCH	SEP 5 2017	2017	Brasil	Paraíba	2	7
815	Universidade Federal de Sergipe	Almeida-Pereira, C. S.; Silva, A. V. C.; Alves, R. P.; Feitosa-Alcantara, R. B.; Arrigoni-Blank, M. F.; Alvares-Carvalho, S. V.; Costa, T. S.; White, L. A. S.; Pinto, V. S.; Sampaio, T. S.; Blank, A. F.	Genetic diversity of native populations of Croton tetradenius Baill. using ISSR markers	Brazil has about 300 Croton species in different types of vegetation. Croton tetradenius Baill., which is endemic to the Northeast region and predominant in the Caatinga vegetation, stands out among the several species of this genus. Considering the importance of knowing the genetic variability of a species, the objective of this study was to analyze the genetic diversity of the genotypes of natu…	GENETICS AND MOLECULAR RESEARCH	MAY 19 2017	2017	Brasil	Sergipe	2	7
816	National Research Council (Italy)	Oddi, G.; Batista, W.; Maiorano, L.; Medeiros Costa Neto, E.; Spagnoletti, N.	Habitat Use in Capuchin Monkeys (Sapajus spp.): A Preliminary Study in the Caatinga of Rio Sao Francisco Natural Monument (Bahia, Brazil)		FOLIA PRIMATOLOGICA	2017	2017	Brasil	Alagoas	1	1
817	Universidade Estadual Paulista	de Souza Lins, Aline Gouveia; Aguiar, Aline; Morais, Drausio Honorio; Firmino da Silva, Lidiane Aparecida; Avila, Robson Waldemar; da Silva, Reinaldo Jose	Helminth fauna of Leptodactylus syphax (Anura: Leptodactylidae) from Caatinga biome, northeastern Brazil	Leptodactylus syphax is distributed in central, southeastern and northeastern Brazil, eastern Bolivia and southern Paraguay, occupying open areas and rock outcrops, in rock cavities and termite burrows. We collected 21 frogs from the Caatinga region of the state of Ceara, northeastern Brazil, and 7,021 helminths were recovered from 18 of these hosts (overall prevalence = 85.7%). Six helminth taxa…	REVISTA BRASILEIRA DE PARASITOLOGIA VETERINARIA	JAN-MAR 2017	2017	Brasil	Caatinga	3	4 e 6
818	Universidade Federal da Paraíba	Teixeira, A. A. M.; Brito, S. V.; Teles, D. A.; Ribeiro, S. C.; Araujo-Filho, J. A.; Lima, V. F.; Pereira, A. M. A.; Almeida, W. O.	Helminths of the Lizard Salvator merianae (Squamata, Teiidae) in the Caatinga, Northeastern Brazil	The lizard Salvator merianae is a widely distributed species in South America, occurring from southern Amazonia to the eastern Andes and northern Patagonia. Studies on the parasitic fauna of this lizard have revealed that it is a host for helminths in various Brazilian biomes. The present work provides new parasitological data on the gastrointestinal nematodes associated with the lizard S. merian…	BRAZILIAN JOURNAL OF BIOLOGY	MAY 2017	2017	Brasil	CE, Pe	2	3 e 6
819	Universidade Federal Rural de Pernambuco	Azevedo, Evaldo de Lira; Nobrega Alves, Romulo Romeu; Pereira Dias, Thelma Lucia; Molozzi, Joseline	How do people gain access to water resources in the Brazilian semiarid (Caatinga) in times of climate change?	Climate change is becoming an imminent reality, especially in arid and semiarid regions. Therefore, it is essential to understand the relationships between humans and aquatic ecosystems in order to devise efficient management and conservation strategies. We conducted 126 interviews using a semistructured form to record water sources, transport strategies, and the use and treatment of water by com…	ENVIRONMENTAL MONITORING AND ASSESSMENT	AUG 2017	2017	Brasil	RN, PB	2	9
820	Instituto de Ecologia (MEX)	Salomao, Renato P.; Iannuzzi, Luciana	HOW DO REGENERATION STAGES OF CAATINGA FORESTS INFLUENCE THE STRUCTURE OF DUNG BEETLE (COLEOPTERA: SCARABAEIDAE) ASSEMBLAGE?	The Caatinga is a semiarid ecosystem that undergoes continual environmental disturbances through outdated production technologies and deregulated use of its natural landscapes. Bioindicators, such as dung beetles, are successfully used to understand processes of forest disturbance and subsequent regeneration. The aim of the present study was to evaluate the dung beetle assemblage of a region of t…	COLEOPTERISTS BULLETIN	SEP 2017	2017	Brasil	Paraíba	2	6
821	Universidade Federal do Rio Grande do Norte	Rodrigues da Costa, Nathalia Kaluana; Costa de Paiva, Roney Emanuel; da Silva, Marcio Joaquim; Anselmo Ramos, Telton Pedro; Queiroz Lima, Sergio Maia	Ichthyofauna of Ceara-Mirim River basin, Rio Grande do Norte State, northeastern Brazil	Ichthyological studies in coastal basins of the Mid-Northeastern Caatinga ecoregion were first conducted in the early 20th century, including collections from the Ceara-Mirim River basin, in northeastern Brazil. Besides a few systematics and ecological studies, the knowledge on fishes from this watershed is still considered partial and restricted to the freshwater portion. Thus, the objective of …	ZOOKEYS	NOV 13 2017	2017	Brasil	Rio Grande do Norte	2	5
822	Universidade Federal do Ceará	Teixeira, Francisco Keilo; Anselmo Ramos, Telton Pedro; Costa de Paiva, Roney Emanuel; Tavora, Marcelo Aguiar; Queiroz Lima, Sergio Maia; Rezende, Carla Ferreira	Ichthyofauna of Mundau river basin, Ceara State, Northeastern Brazil	Mundau river basin is located at Center-North Ceara State and occupies a total area of 2,227 km(2), including Estuario do Rio Mundau Environmental Protection Area. This study aimed to catalog the fishes of this basin. Collections were performed with active and passive gear in 35 sampling sites, between 2012 and 2014, in several habitats (main channels, streams, floodplains, permanent and temporar…	BIOTA NEOTROPICA	2017	2017	Brasil	Ceará	2	5
823	Universidade Federal da Paraíba	de Sousa, Flaubert Queiroga; de Andrade, Leonaldo Alves; Forte Xavier, Klerton Rodrigues; da Cruz Silva, Patricia Candido; de Albuquerque, Manoel Bandeira	IMPACTS OF THE INVASION BY Cryptostegia madagascariensis Bojer ex Decne. (Apocynaceae Juss.) IN THE REMNANT OF CAATINGA IN THE TOWN OF IBARETAMA, CEARA STATE, BRASIL	Cryptostegia madagascariensis Bojer ex Decne. is a shrubby species capable of forming populational massifs in several niches of caatinga and its related ecosystems, especially in the most humid sites, that may change the characteristics of native vegetation, triggering the disappearance of autochthonous species. This study aimed to identify the impacts caused by the invader on the floristic compo…	CIENCIA FLORESTAL	2017	2017	Brasil	Ceará	1	7
824	Universidade Federal da Paraíba	Cardoso, Tiago A. L.; Loures-Ribeiro, Alan	IMPORTANCE OF RESERVOIRS FOR WATERBIRDS IN SEMI-ARID BRAZIL	To investigate the value of water reservoirs for waterbirds in semi-arid lands, we studied the waterbird community in semi-arid of Paraiba, Brazil, and compared the results with other assemblages both in semi-arid and humid regions of Neotropics. Birds were counted during 15 months in 12 reservoirs belonging to the Piranhas-Acu River basin. We counted 4111 waterbirds and recorded 36 species. The …	ORNITOLOGIA NEOTROPICAL	2017	2017	Brasil	Paraíba	2	2
825	Universidade de Brasília	Astete, Samuel; Marinho-Filho, Jader; Machado, Ricardo B.; Zimbres, Barbara; Jacomo, Anah T. A.; Sollmann, Rahel; Torres, Natalia M.; Silveira, Leandro	Living in extreme environments: modeling habitat suitability for jaguars, pumas, and their prey in a semiarid habitat	Carnivores and their prey occurring at the extremes of their ecological niches face particular constraints in terms of habitat suitability (HS). We combined the use of camera traps and Ecological Niche Factor Analysis (ENFA) to calculate HS for jaguars (Panthera onca), pumas (Puma concolor), and 4 prey species (3-banded armadillos, Tolypeutes tricinctus; 9-banded armadillos, Dasypus novemcinctus;…	JOURNAL OF MAMMALOGY	MAR 21 2017	2017	Brasil	Piauí	1	1
826	Universidade Federal do Rio Grande do Norte	Silva, R. A. R.; Fajardo, C. G.; Vieira, F. A.	Mating system and intrapopulational genetic diversity of Copernicia prunifera (Arecaceae): a native palm from Brazilian semiarid	The aim of this study was to investigate the mating system and genetic diversity of the palm Copernicia prunifera using inter-simple sequence repeat markers. We found that the C. prunifera has multiple inflorescences with hermaphroditic flowers and pollen viability of 62%. Outcrossing rates at the population level (N = 267) produced a multilocus outcrossing rate (t(m)) of 0.878 and a singlelocus …	GENETICS AND MOLECULAR RESEARCH	OCT 3 2017	2017	Brasil	Rio Grande do Norte	2	7
827	Universidade Federal do Piauí	Saboia de Aquino, Claudia Maria; Valladares, Gustavo Souza; de Aquino, Rene Pedro; Bezerra de Oliveira, Jose Gerardo; do Nascimento, Vanessa Garcias	MONITORING OF USE AND COVERAGE OF THE LAND IN THE SERRA DA CAPIVARA NATIONAL PARK AND SURROUNDINGS IN THE YEARS 1987 AND 2010	The production process of the geographic space in recent decades has favored deep landscape changes and therefore changes in the original ecosystems and have heated discussions in the scientific field by the high levels of degradation of natural resources, notably in patterns of use and land coverage, a fact that spurred the creation of protected areas of nature to management and management purpo…	GEOGRAPHIA-UFF	MAY-AUG 2017	2017	Brasil	Piauí	1	7
828	Universidade Federal do Vale do São Francisco	Marteis, Leticia Silva; Natal, Delsio; Mureb Sallum, Maria Anice; Medeiros-Sousa, Antonio Ralph; Porangaba Oliveira, Tatiane Marques; La Corte, Roseli	Mosquitoes of the Caatinga: 1. Adults stage survey and the emerge of seven news species endemic of a dry tropical forest in Brazil	The Caatinga is the least known Brazilian biome in terms of the diversity of Culicidae. No systematic study of the diversity or ecology of the mosquitoes of this biome is available, despite the importance of vector diseases in Brazil. The present study addressed the mosquito biodiversity in the Caatinga biome by sampling adult populations. Specimens were sampled monthly from March 2013 to Septemb…	ACTA TROPICA	FEB 2017	2017	Brasil	Bahia	1	6
829	Universidade Federal do Vale do São Francisco	Marteis, Leticia Silva; Natal, Delsio; Mureb Sallum, Maria Anice; Medeiros-Sousa, Antonio Ralph; La Corte, Roseli	Mosquitoes of the Caatinga: 2. Species from periodic sampling of bromeliads and tree holes in a dry Brazilian forest	The Caatinga is a dry tropical forest, located in the Brazilian semiarid region and rich in phytotelmata. This study investigated the culicid fauna of phytotelmata of the caatinga by sampling for 19 consecutive months aquatic immatures from tree holes and bromeliads. A total of 127 L of water was taken from the plants, containing 6764 immature culicids of 16 species, of which 11 (69%) are undescr…	ACTA TROPICA	2017-07-01	2017	Brasil	Bahia	1	6
830	Universidade Federal de Pernambuco	Bezerra, Jadson D. P.; Sandoval-Denis, Marcelo; Paiva, Laura M.; Silva, Gladstone A.; Groenewald, Johannes Z.; Souza-Motta, Cristina M.; Crous, Pedro W.	New endophytic Toxicocladosporium species from cacti in Brazil, and description of Neocladosporium gen. nov.	Brazil harbours a unique ecosystem, the Caatinga, which belongs to the tropical dry forest biome. This region has an important diversity of organisms, and recently several new fungal species have been described from different hosts and substrates within it. During a survey of fungal endophyte diversity from cacti in this forest, we isolated cladosporium- like fungi that were subjected to morpholo…	IMA FUNGUS	2017-06-01	2017	Brasil	Pernambuco	1	7 e 8
831	Universidade Federal de Sergipe	da Silva Caceres, Marcela Eugenia; Mota Junior, Narla; dos Santos, Lidiane Alves; Pereira, Thamires de Almeida; Aptroot, Andre	New records to Brazil and Southern Hemisphere of corticolous and saxicolous lichens from the semiarid region in Ceara State	Lichens are an important element of the biodiversity of tropical regions, found in a variety of substrates. The Brazilian semiarid biodiversity is highly threatened due to land conversion for agricultural and cattle ranch. Until recently, only a few species had been reported from Ceara, the only State in Brazil covered almost entirely by Caatinga vegetation. The present work was carried out in Qu…	IHERINGIA SERIE BOTANICA	AUG 2017	2017	Brasil	Ceará	2	8
832	Universidade Federal do Rio Grande do Norte	Soares, Arthur De Souza; Barea Pastore, Jose Floriano; Jardim, Jomar Gomes	New records, conservation assessments and distribution of Lamiaceae in Rio Grande do Norte, northeastern, Brazil	This study presents nine new records and the conservation status of Lamiaceae species in Rio Grande do Norte State (RN), Brazil. The data obtained is based on fieldwork and examination of herbarium specimens. Thirty Lamiaceae species were recorded in RN, of which 16 are native to Brazil, nine are recorded for the first time for the state and one is new to science. The conservation assessments wer…	PHYTOTAXA	JUN 23 2017	2017	Brasil	Rio Grande do Norte	3	7
833	Universidade Federal do Vale do São Francisco	Oliveira, G. M. B.; Martins, T. F.; Pereira, L. C. M.; Nicola, P. A.; Horta, M. C.	Occurrence of ticks in Tamandua tetradactyla (Linnaeus, 1758) in Caatinga biome, northeastern Brazil	The Caatinga is an exclusively Brazilian biome and one of the most diverse in the world, housing a great variety faunal. Southern Tamandua ( Linnaeus, 1758), known as collared anteater, can be found throughout the country. The present study aimed to report the presence of ticks on anteaters treated at the Conservation Center and Wildlife Management of Caatinga, Petrolina, Pernambuco, Brazil. From…	ARQUIVO BRASILEIRO DE MEDICINA VETERINARIA E ZOOTECNIA	JUL-AUG 2017	2017	Brasil	Pernambuco	3	1 e 6
834	Universidade Federal Rural do Semiárido	da Silva, Marilia Araujo; Ferreira, Noeide da Silva; da Silva Teixeira-Souza, Vinicio Heidy; Maia-Silva, Camila; de Oliveira, Francisco de Assis; Hrncir, Michael	On the thermal limits for the use of stingless bees as pollinators in commercial greenhouses	Stingless bees (Apidae, Meliponini) are frequently used as crop pollinators in tropical countries. The present study calls attention to the thermal limit for the use of these bees as pollinators in commercial greenhouses, in which the temperature frequently exceeds that of the outside environment. We assessed the thermal biology of Melipona subnitida, a stingless bee species that naturally occurs…	JOURNAL OF APICULTURAL RESEARCH	2017	2017	Brasil	Rio Grande do Norte	2	6
835	Universidade Federal de São Carlos	Miranda, Elder Assis; Ferreira, Katie Maria; Carvalho, Airton Torres; Martins, Celso Feitosa; Fernandes, Carlo Rivero; Del Lama, Marco Antonio	Pleistocene climate changes shaped the population structure of Partamona seridoensis (Apidae, Meliponini), an endemic stingless bee from the Neotropical dry forest	Partamona seridoensis is an endemic stingless bee from the Caatinga, a Neotropical dry forest in northeastern Brazil. Like other stingless bees, this species plays an important ecological role as a pollinator. The aim of the present study was to investigate the genetic structure and evolutionary history of P. seridoensis across its current geographic range. Workers from 84 nests from 17 localitie…	PLOS ONE	APR 14 2017	2017	Brasil	Caatinga	2	6
836	Universidade Federal de Pernambuco	Goncalves-Oliveira, Rodrigo C.; Woehrmann, Tina; Benko-Iseppon, Ana M.; Krapp, Florian; Alves, Marccus; Wanderley, Maria das Gracas L.; Weising, Kurt	Population genetic structure of the rock outcrop species Encholirium spectabile (Bromeliaceae): The role of pollination vs. seed dispersal and evolutionary implications	PREMISE OF THE STUDY: Inselbergs are terrestrial, island-like rock outcrop environments that present a highly adapted flora. The epilithic bromeliad Encholirium spectabile is a dominant species on inselbergs in the Caatinga of northeastern Brazil. We conducted a population genetic analysis to test whether the substantial phenotypic diversity of E. spectabile could be explained by limited gene flo…	AMERICAN JOURNAL OF BOTANY	2017-06-01	2017	Brasil	Caatinga	1 e 2	7
837	Universidade Federal da Paraíba	Barbosa, Alex da Silva; de Andrade, Albericio Pereira; Pereira Junior, Lecio Resende; Alcantara Bruno, Riselane de Lucena; Silva de Medeiros, Robson Luis; Barbosa Neto, Miguel Avelino	POPULATIONAL AND SPATIAL STRUCTURE OF Cereus jamacaru DC. IN TWO AREAS OF 'CAATINGA' BIOME IN PARAIBA STATE, BRAZIL	The native cacti still constitute a group of plants that require data in relation to its occurrence, distribution and dynamics with vegetation to subsidize management and conservation of families in the region. The aim of the study was to analyze the structure and the spatial distribution of Cereus jamacaru in a hypoxerophytic caatinga (In Campina Grande) and in a hyperxerophilic caatinga (In Mon…	CIENCIA FLORESTAL	JAN-MAR 2017	2017	Brasil	Paraiba	2	7
838	Universidade do Estado de Santa Catarina	Brand, Martha Andreia	POTENTIAL USE OF CAATINGA FOREST BIOMASS UNDER SUSTAINABLE MANAGEMENT FOR ENERGY GENERATION	The aim of this study was to analyze the sustainable management plan of an area of Caatinga biome in order to suggest the best treatment strategies of biomass for energy generation. The study was conducted in a private enterprise, with an area of 114,755 ha in southern Piaui state. The management plan analysis, prepared by Toniolo, Leal Junior e Campello (2005), was made by the authors of this st…	CIENCIA FLORESTAL	JAN-MAR 2017	2017	Brasil	Piauí	2	7
839	Universidade Federal de Pernambuco	Rito, Katia F.; Arroyo-Rodriguez, Victor; Queiroz, Rubens T.; Leal, Inara R.; Tabarelli, Marcelo	Precipitation mediates the effect of human disturbance on the Brazilian Caatinga vegetation	1. Seasonally dry tropical forests (SDTFs) are one of the most threatened forests world-wide. These species-rich forests not only cope with several acute (e.g. forest loss) and chronic (e.g. overgrazing and firewood extraction) human disturbances but also with climate change (e.g. longer and more severe droughts); yet, the isolated and combined effects of climate and acute and chronic human distu…	JOURNAL OF ECOLOGY	MAY 2017	2017	Brasil	Pernambuco	1	7
840	Universidade Federal de Alagoas	Acosta Salvatierra, Luis H.; Ladle, Richard J.; Barbosa, Humberto; Correia, Ricardo A.; Malhado, Ana C. M.	Protected areas buffer the Brazilian semi-arid biome from climate change	The Caatinga is a botanically unique semi-arid ecosystem in northeast Brazil whose vegetation is adapted to the periodic droughts that characterize this region. However, recent extreme droughts events caused by anthropogenic climate change have challenged its ecological resilience. Here, we evaluate how deforestation and protection status affect the response of the Caatinga vegetation to drought.…	BIOTROPICA	SEP 2017	2017	Brasil	Caatinga	1	10
841	Universidade Federal Rural do Semiárido	Ribeiro Filho, Jacques Carvalho; de Queiroz Palacio, Helba Araujo; de Andrade, Eunice Maia; Neves dos Santos, Julio Cesar; Brasil, Jose Bandeira	RAINFALL CHARACTERIZATION AND SEDIMENTOLOGICAL RESPONSES OF WATERSHEDS WITH DIFFERENT LAND USES TO PRECIPITATION IN THE SEMIARID REGION OF BRAZIL	The objective of this work was to evaluated the precipitation characteristics (depth, I30 and erosivity) and their effects on sediment production in three watersheds under different managements of land use 35-year regenerating Caatinga (RC), thinned Caatinga (TC), which underwent thinning of trees with diameter smaller than 10 cm; and deforested Caatinga (followed by burning and pasture) (DC). Th…	REVISTA CAATINGA	APR-JUN 2017	2017	Brasil	Ceará	2	7 e 10
842	Technische Universität Berlin	Koch, Robert; Almeida-Cortez, Jarcilene S.; Kleinschmit, Birgit	Revealing areas of high nature conservation importance in a seasonally dry tropical forest in Brazil: Combination of modelled plant diversity hot spots and threat patterns	The Caatinga biome has been identified as one of the important wilderness areas on earth. However, less than 1% of the region is under strictly legal protection although Seasonally Dry Tropical Forests (SDTFs) are globally highly endangered. There is an urgent need to increase the understanding of diversity pattern and threaten status of Caatinga plant species to preserve the unique biodiversity …	JOURNAL FOR NATURE CONSERVATION	FEB 2017	2017	Brasil	Caatinga	3	7
843	Universidade Estadual Paulista	Ribeiro, Terezinha de Oliveira; Bakke, Ivonete Alves; Souto, Patricia Carneiro; Bakke, Olaf Andreas; Lucena, Danielly da Silva	SEED BANK DIVERSITY IN DIFFERENT MANAGED AREAS OF CAATINGA IN THE SEMIARID REGION OF PARAIBA STATE, BRAZIL	Caatinga, the predominant vegetation type of the semiarid region of northeastern Brazil, is composed by plants showing efficient mechanisms to keep them in the ecosystem. The herbaceous, bush and tree strata provide food for animals and several products for human use, and supply seedbank with propagules to assure plant recovery.The objective of this study was to compare seedbank density, composit…	CIENCIA FLORESTAL	JAN-MAR 2017	2017	Brasil	Paraíba	2	7
844	Universidade Federal de Campina Grande	Silva de Medeiros, Robson Luis; de Souza, Venia Camelo; de Azeredo, Gilvaneide Alves; Barbosa Neto, Miguel Avelino; Barbosa, Alex da Silva; da Silva Oliveira, Ivan Sergio	Seed vigor and germination of facheiro plants (Pilosocereus catingicola (Gurke) Byles & Rowley Subsp salvadorensis (Werderm.) Zappi (Cactaceae) at different temperatures	Several species of endemic Cactaceae are found in northeastern Brazil, which are important plants to the local fauna and flora; nevertheless, there are only a few studies assessing the germination of this plant genus. Understanding the germination of species native to the Caatinga is essential to subsidize conservation actions for such ecosystem. The objective of this study was to investigate the…	SEMINA-CIENCIAS AGRARIAS	2017	2017	Brasil	Paraíba	2	7
845	Universidade Estadual da Paraíba	Maia, Josemir Moura; de Oliveira Sousa, Valeria Fernandes; Alves de Lira, Emannuella Hayanna; Amador de Lucena, Amanda Micheline	Socioeconomic Motivations for Conservation and Sustainable Use of the Caatinga Biome	This paper aims to contribute with the discussions about the sustainable exploitation of Caatinga through an updated review of such topic. The research highlights the importance of this biome, thus, proposing its potential, and also the need for its preservation and conservation. This study, more specifically, exposes the socio-economic importance of the biome, on subsistence and income generatio…	DESENVOLVIMENTO E MEIO AMBIENTE	AUG 2017	2017	Brasil	Caatinga	3	10
846	University of Hohenheim	Mertens, J.; Germer, J.; Siqueira Filho, J. A.; Sauerborn, J.	Spondias tuberosa Arruda (Anacardiaceae), a threatened tree of the Brazilian Caatinga?	Spondias tuberosa Arr., a fructiferous tree endemic to the northeast Brazilian tropical dry forest called Caatinga, accounts for numerous benefits for its ecosystem as well as for the dwellers of the Caatinga. The tree serves as feed for pollinators and dispersers as well as fodder for domestic ruminants, and is a source of additional income for local smallholders and their families. Despite its …	BRAZILIAN JOURNAL OF BIOLOGY	AUG 2017	2017	Brasil	Caatinga	3	7
847	Universidade Federal Rural de Pernambuco	Souza, Andre dos Santos; Albuquerque, Ulysses Paulino; Borba do Nascimento, Andre Luiz; Santoro, Flavia Rosa; Torres-Avilez, Wendy Marisol; Paiva de Lucena, Reinaldo Farias; Monteiro, Julio Marcelino	Temporal evaluation of the Conservation Priority Index for medicinal plants	We investigated, through a temporal comparison, the extraction of non-timber forest resources by quantitatively analyzing the Conservation Priority Index (CPI). The study focused on the Fulni-o Indigenous Territory, in the municipality of Aguas Belas, PE (Northeast Brazil), which is characterized by caatinga vegetation (seasonal dry forest). Information on the availability of the exploited resour…	ACTA BOTANICA BRASILICA	APR-JUN 2017	2017	Brasil	Pernambuco	2	9
849	Universidade Regional do Cariri	Santos, Maria O.; De Almeida, Bianca V.; Ribeiro, Daiany A.; De Macedo, Delmacia G.; Macedo, Marcia J. F.; Macedo, Julimery G. F.; De Sousa, Francisca F. S.; De Oliveira, Liana G. S.; Saraiva, Manuele E.; Araujo, Thatiane M. S.; Souza, Marta M. A.	The conservation of native priority medicinal plants in a Caatinga area in Ceara, northeastern Brazil	Much of the Brazilian semiarid region faces a considerable process of degradation of natural resources, and ethnobotanical studies have collaborated with important information about the use and traditional knowledge, serving as a tool to design conservation strategies of native plant species. Thus, this study aimed to determine medicinal species meriting conservation priorities in a "Caatinga" ar…	ANAIS DA ACADEMIA BRASILEIRA DE CIENCIAS	OCT-DEC 2017	2017	Brasil	Ceará	2	9
850	Universidade Federal de Pernambuco	Carneiro de Oliveira, Ana Paula; Bernard, Enrico	The financial needs vs. the realities of insitu conservation: an analysis of federal funding for protected areas in Brazil's Caatinga	In situ conservation is an effective strategy to protect biodiversity, and Brazil has one of the largest protected area (PA) systems in the world. However, the distribution of Brazilian PAs is uneven and the Caatinga drylands are poorly protected. As financial resources are essential for effectively managing PAs, we analyzed the Brazilian Government's budgetallocated to 20 federal PAs in the Caat…	BIOTROPICA	SEP 2017	2017	Brasil	Caatinga	3	10
851	Universidade do Estado da Bahia	de Souza Barros Correia, Claudia Letcia; Conceicao, Adilva de Souza	The genus Chamaecrista Moench in a fragment of the Ecological Station Raso da Catarina, Bahia, Brazil	Chamaecrista has a Pantropical distribution, with some occurrences in Australia and temperate areas, and includes about 330 species, of which 266 occur in the Americas. The genus is represented in Brazil by 256 species, of which 97 are cited for the northeast Region. The Ecological Station Raso da Catarina (ESRC) is one of the largest areas of protected Caatinga and occupies about 105,282.00 ha.,…	BIOTA NEOTROPICA	2017	2017	Brasil	Bahia	1	7
852	Universidade Federal de Pernambuco	de Carvalho-Neto, Francisco Geraldo; da Silva, Jackson Roberto; Santos, Neide; Rohde, Claudia; Lauer Garcia, Ana Cristina; Montes, Martin Alejandro	The heterogeneity of Caatinga biome: an overview of the bat fauna	In semiarid regions like the Brazilian Caatinga, the long dry season suggests that it is a homogeneous environment. However, differences in climate, soil, relief, and duration of the dry season across this biome has prompted the division of Caatinga in eight ecoregions. Here, we test the validity of these ecoregions for bats, which play a fundamental role in the balance of ecosystems. A literatur…	MAMMALIA	MAY 2017	2017	Brasil	Caatinga	3	1
853	Universidade Federal do Pará	Ribeiro Goncalves, Gabriela Silva; Cerqueira, Pablo Vieira; Brasil, Leandro Schlemmer; Dantas Santos, Marcos Persio	The role of climate and environmental variables in structuring bird assemblages in the Seasonally Dry Tropical Forests (SDTFs)	Understanding the processes that influence species diversity is still a challenge in ecological studies. However, there are two main theories to discuss this topic, the niche theory and the neutral theory. Our objective was to understand the importance of environmental and spatial processes in structuring bird communities within the hydrological seasons in dry forest areas in northeastern Brazil.…	PLOS ONE	APR 25 2017	2017	Brasil	Piauí	1	2
854	Universidade Estadual da Paraíba	Lopes, Sergio de Faria; Ramos, Maiara Bezerra; de Almeida, Gilbevan Ramos	The Role of Mountains as Refugia for Biodiversity in Brazilian Caatinga: Conservationist Implications	The relationship between how humans and altitude influence the structure of plant communities has been poorly investigated and particularly so in semiarid ecosystems. Understanding the processes that affect plant community structure is essential for sustaining the biodiversity found in altitudinal refugia of the Brazilian Caatinga. In this study, we investigated the influence of altitudinal gradi…	TROPICAL CONSERVATION SCIENCE	APR 25 2017	2017	Brasil	Paraíba	2	7
855	Universidade Estadual do Sudoeste da Bahia	Simplicio, R. R.; Pereira, D. G.; Waldschmidt, A. M.	Transferability of microsatellite markers in Syagrus coronata (Mart.) Becc. (Arecaceae), an iconic palm tree from the Brazilian semiarid region	The licuri palm Syagrus coronata plays a key role in the ecology and economy of Brazilian semiarid region. Nonetheless, genetic data about populations of this species are absent even though the intensive and uncontrolled exploitation since colonial periods has threatened the sustainability and viability of licuri populations. Therefore, we attempted to test the efficacy of transferability of micr…	GENETICS AND MOLECULAR RESEARCH	JUL 3 2017	2017	Brasil	Bahia	2	7
856	Instituto Nacional de Pesquisas da Amazônia	Sousa Rodrigues-Filho, Carlos Alberto; Gurgel-LourenOo, Ronaldo Cesar; Queiroz Lima, Sergio Maia; de Oliveira, Edson Fontes; Sanchez-Botero, Jorge Ivan	What governs the functional diversity patterns of fishes in the headwater streams of the humid forest enclaves: environmental conditions, taxonomic diversity or biotic interactions?	The relationship between functional and taxonomic diversity is a major issue in ecology. Biodiversity in aquatic environments is strongly influenced by environmental gradients that act as dispersion and niche barriers. Environmental conditions act as filters to select functional traits, but biotic interactions also play a role in assemblage structure. In headwater streams, the relationship betwee…	ENVIRONMENTAL BIOLOGY OF FISHES	SEP 2017	2017	Brasil	CE, Pe	2	5
858	Universidade Federal de Pernambuco	Brito Morais, Ygor Cristiano, Bezerra de Araújo, Maria do Socorro, de Moura, Magna Soelma Beserra, Galvíncio, Josiclêda Domiciano, de Queiroga Miranda, Rodrigo	Análise do Sequestro de Carbono em Áreas de Caatinga do Semiárido Pernambucano		Revista Brasileira de Meteorologia		2017	Brasil	Pernambuco	3	10
859	Universidade Federal Rural do Semiárido	COELHO, DANIEL GOMES, ANDRADE, MOAB TORRES DE, MÉLO NETO, DOMINGOS FERREIRA DE, FERREIRA-SILVA, SÉRGIO LUIZ, SIMÕES, ADRIANO DO NASCIMENTO	APPLICATION OF ANTIOXIDANTS AND EDIBLE STARCH COATING TO REDUCE BROWNING OF MINIMALLY-PROCESSED CASSAVA		Revista Caatinga		2017	Brasil	Pernambuco	2	7
870	Universidade Estadual de Feira de Santana	NOLASCO, ERICA CSEKÖ, FRANCA-ROCHA, WASHINGTON DE JESUS SANT’ANNA DA, MOURA, THIAGO, PINTO-LEDEZMA, JESÚS N.	NEW RANGE LIMIT OF THE ANOPETIA GOUNELLEI (AVES: TROCHILIDAE): STATE OF ART AND A REVIEW ON THE UPDATED AREA		Papéis Avulsos de Zoologia		2017	Brasil	Caatinga	3	2
872	Universidade Federal de Viçosa	Moura, Mariana Neves, Terra, Vanessa, Garcia, Flávia C.P.	Piptadenia (Leguminosae, Mimosoideae) in the state of Minas Gerais, Brazil		Rodriguésia		2017	Brasil	Minas Gerais	1	7
874	Universidade Federal do Ceará	MADELLA-AURICCHIO, CLÁUDIA RENATA, AURICCHIO, PAULO, SOARES, ENIO SARAIVA	REPTILE SPECIES COMPOSITION IN THE MIDDLE GURGUÉIA AND COMPARISON WITH INVENTORIES IN THE EASTERN PARNAÍBA RIVER BASIN, STATE OF PIAUÍ, BRAZIL		Papéis Avulsos de Zoologia		2017	Brasil	Piauí	2	3
876	Universidade Federal de Santa Catarina	Liporacci, Heitor S.N., Hanazaki, Natalia, Ritter, Mara Rejane, Araújo, Elcida de Lima	Where are the Brazilian ethnobotanical studies in the Atlantic Forest and Caatinga?		Rodriguésia		2017	Brasil	Caatinga	3	9

## Sheet: Variables_Description
Protected_Area	Taxon_Group
(1) Inside	(1) Mammals
(2) Outside	(2) Birds
(3) N/A	(3) Reptils
	(4) Amphibians
	(5) Fishies
	(6) Invertebrated
	(7) Plants
	(8) Micro-organisms
	(9) Human being
	(10) N/A

## Sheet: Database_Coordinates
ID_Paper	Publication_Year	Country	State	Centroid	Longitude	Latitude
3	2015	Brasil	Sergipe	no	-37.6667	-9.65
4	2015	Brasil	Sergipe	no	-37.6667	-9.65
7	2015	Brasil	Rio Grande do Norte	no	-35.9175	-5.56689
8	2015	Brasil	Pernambuco	no	-36.0197	-7.90583
8	2015	Brasil	Pernambuco	no	-36.0369	-7.99306
8	2015	Brasil	Pernambuco	no	-36.0008	-7.01528
11	2015	Brasil	Ceará	no	-39.3371	-7.46478
12	2015	Brasil	Bahia	no	-40.9588	-13.2966
12	2015	Brasil	Bahia	no	-40.3109	-12.2279
12	2015	Brasil	Bahia	no	-40.4709	-12.5021
12	2015	Brasil	Bahia	no	-39.758	-12.89
12	2015	Brasil	Bahia	no	-40.5634	-13.9393
12	2015	Brasil	Bahia	no	-41.0165	-13.7937
12	2015	Brasil	Bahia	no	-41.3246	-13.8823
12	2015	Brasil	Bahia	no	-42.5211	-13.5949
12	2015	Brasil	Bahia	no	-40.2499	-12.2431
14	2015	Brasil	Ceará	yes	-38.6131	-6.03275
14	2015	Brasil	Ceará	yes	-38.6406	-5.90077
14	2015	Brasil	Ceará	yes	-38.5395	-5.84809
14	2015	Brasil	Ceará	yes	-38.5508	-5.90067
15	2015	Brasil	Pernambuco	no	-39.5667	-8.08333
16	2015	Brasil	Pernambuco	no	-35.9222	-8.23833
17	2015	Brasil	Sergipe	no	-37.6667	-9.65
17	2015	Brasil	Sergipe	no	-37.4	-10.0167
18	2015	Brasil	Minas Gerais	no	-43.8453	-15.0719
18	2015	Brasil	Minas Gerais	no	-43.8342	-14.9644
18	2015	Brasil	Minas Gerais	no	-43.7603	-15.0686
18	2015	Brasil	Minas Gerais	no	-43.8117	-15.0333
19	2015	Brasil	Minas Gerais	no	-36.0656	-7.08722
19	2015	Brasil	Minas Gerais	no	-35.9253	-7.14972
22	2015	Brasil	Pernambuco	no	-39.5781	-8.09056
24	2015	Brasil	Bahia	yes	-42.725	-10.8234
25	2015	Brasil	Pernambuco	no	-38.5367	-9.51083
26	2015	Brasil	Paraíba	no	-36.5	-7.41667
26	2015	Brasil	Paraíba	no	-36.5167	-7.36667
27	2015	Brasil	Paraíba	no	-38.3442	-7.47444
29	2015	Brasil	Piauí	no	-42.6817	-8.9925
29	2015	Brasil	Bahia	no	-43.2764	-13.0431
29	2015	Brasil	Bahia	no	-41.6064	-12.3314
29	2015	Brasil	Bahia	no	-40.9978	-12.4606
29	2015	Brasil	Bahia	no	-42.4936	-12.7894
29	2015	Brasil	Bahia	no	-41.2372	-11.5517
32	2015	Brasil	Pernambuco	yes	-40.5031	-9.38889
33	2015	Brasil	Alagoas	yes	-36.8025	-10.1574
33	2015	Brasil	Alagoas	yes	-36.7777	-10.1673
33	2015	Brasil	Sergipe	yes	-36.743	-10.1772
34	2015	Brasil	Paraíba	no	-36.8667	-7.46667
35	2015	Brasil	Bahia	no	-41.0864	-9.22333
35	2015	Brasil	Piauí	no	-42.5536	-8.83361
35	2015	Brasil	Paraíba	no	-38.2522	-6.71222
37	2015	Brasil	Ceará	yes	-37.3547	-4.72667
37	2015	Brasil	Ceará	yes	-39.1125	-4.1575
37	2015	Brasil	Rio Grande do Norte	yes	-37.2589	-5.64167
37	2015	Brasil	Rio Grande do Norte	yes	-36.5142	-6.255
37	2015	Brasil	Paraíba	yes	-36.8789	-7.67028
37	2015	Brasil	Paraíba	yes	-35.9847	-7.18167
37	2015	Brasil	Pernambuco	yes	-37.8272	-8.90111
37	2015	Brasil	Bahia	yes	-40.5053	-9.42833
38	2015	Brasil	Piauí	no	-42.3547	-8.32861
38	2015	Brasil	Piauí	no	-42.0931	-8.26028
38	2015	Brasil	Piauí	no	-42.0219	-8.30778
38	2015	Brasil	Piauí	no	-42.3233	-8.3175
40	2015	Brasil	Paraíba	no	-38.4078	-6.51944
42	2015	Brasil	Bahia	no	-41.1	-9.86667
43	2015	Brasil	Sergipe	no	-38.5167	-9.68333
44	2015	Brasil	Paraíba	no	-36.8944	-7.47194
51	2014	Brasil	Pernambuco	no	-37.2506	-8.54028
51	2014	Brasil	Pernambuco	no	-37.2517	-8.53194
54	2014	Brasil	Pernambuco	no	-38.3	-7.95
54	2014	Brasil	Pernambuco	no	-38.2833	-7.93333
54	2014	Brasil	Pernambuco	no	-38.2833	-7.95
54	2014	Brasil	Pernambuco	no	-37.15	-8.4
54	2014	Brasil	Pernambuco	no	-37.2333	-8.6
54	2014	Brasil	Pernambuco	no	-37.15	-8.61667
55	2014	Brasil	Alagoas	no	-37.8614	-9.17333
55	2014	Brasil	Alagoas	no	-37.8358	-9.18583
55	2014	Brasil	Pernambuco	no	-35.7531	-8.03194
55	2014	Brasil	Pernambuco	no	-39.9161	-7.33944
55	2014	Brasil	Pernambuco	no	-35.8192	-8.06111
55	2014	Brasil	Pernambuco	no	-36.1181	-7.93722
55	2014	Brasil	Bahia	no	-38.4267	-9.51889
55	2014	Brasil	Bahia	no	-38.3786	-9.65111
56	2014	Brasil	Pernambuco	yes	-37.2372	-8.57889
57	2014	Brasil	Paraíba	no	-37.2164	-7.86639
58	2014	Brasil	Rio Grande do Norte	yes	-37.3478	-5.18389
60	2014	Brasil	Ceará	no	-39.3378	-3.8175
61	2014	Brasil	Pernambuco	no	-36.0523	-8.48233
63	2014	Brasil	Sergipe	no	-38.5167	-9.68333
63	2014	Brasil	Sergipe	no	-37.4	-10.0333
64	2014	Brasil	Bahia	no	-39.85	-12.9
66	2014	Brasil	Ceará	no	-40.2928	-6.00306
70	2014	Brasil	Paraíba	no	-35.9947	-7.45167
70	2014	Brasil	Paraíba	no	-36.3931	-7.35861
70	2014	Brasil	Paraíba	no	-35.9997	-7.52
70	2014	Brasil	Paraíba	no	-36.0489	-7.745
70	2014	Brasil	Paraíba	no	-36.3964	-7.49972
73	2014	Brasil	Paraíba	yes	-37.3458	-7.06181
73	2014	Brasil	Rio Grande do Norte	yes	-37.2058	-6.65994
73	2014	Brasil	Rio Grande do Norte	yes	-37.1883	-6.38436
73	2014	Brasil	Rio Grande do Norte	yes	-37.0281	-6.51408
73	2014	Brasil	Rio Grande do Norte	yes	-36.746	-6.5975
74	2014	Brasil	Pernambuco	no	-37.1558	-8.62306
74	2014	Brasil	Pernambuco	no	-35.8358	-8.33583
74	2014	Brasil	Pernambuco	no	-36.385	-8.24083
74	2014	Brasil	Pernambuco	no	-36.2411	-8.56639
74	2014	Brasil	Pernambuco	no	-36.995	-8.96306
74	2014	Brasil	Pernambuco	no	-35.7533	-8.32722
74	2014	Brasil	Pernambuco	no	-38.0767	-7.83139
75	2014	Brasil	Sergipe	no	-37.6833	-9.65
75	2014	Brasil	Sergipe	no	-37.4	-10.0333
76	2014	Brasil	Pernambuco	no	-36.0523	-8.48233
79	2014	Brasil	Pernambuco	no	-38.3	-7.95
79	2014	Brasil	Pernambuco	no	-37.15	-8.4
80	2014	Brasil	Bahia	no	-39.85	-12.8833
81	2014	Brasil	Ceará	yes	-40.2383	-7.38556
82	2014	Brasil	Pernambuco	no	-38.2997	-7.90972
83	2014	Brasil	Paraíba	no	-36.8944	-7.47194
86	2014	Brasil	Bahia	no	-40.4333	-9.4
87	2014	Brasil	Bahia	no	-41.7203	-13.5733
87	2014	Brasil	Bahia	no	-42.2089	-13.2544
87	2014	Brasil	Bahia	no	-42.3	-13.3847
87	2014	Brasil	Bahia	no	-41.8667	-13.5333
88	2014	Brasil	Ceará	no	-39.7411	-4.59944
89	2014	Brasil	Bahia	yes	-40.3917	-10.7492
90	2014	Brasil	Paraíba	no	-37.9158	-6.57083
91	2014	Brasil	Sergipe	no	-37.9864	-10.8814
91	2014	Brasil	Sergipe	no	-38.0619	-10.8744
93	2014	Brasil	Piauí	yes	-42.6164	-8.79778
95	2014	Brasil	Pernambuco	no	-36.1181	-8.50056
98	2014	Brasil	Pernambuco	no	-38.2958	-7.98583
100	2014	Brasil	Bahia	no	-39.7775	-9.17389
101	2014	Brasil	Ceará	no	-39.7369	-7.18833
101	2014	Brasil	Ceará	no	-39.3042	-7.31111
101	2014	Brasil	Ceará	no	-40.9211	-3.85444
101	2014	Brasil	Piauí	no	-43.33	-9.27861
101	2014	Brasil	Bahia	no	-39.4667	-9.27861
101	2014	Brasil	Paraíba	no	-35.7042	-6.97
101	2014	Brasil	Paraíba	no	-35.7833	-7.66667
102	2014	Brasil	Pernambuco	no	-40.2353	-8.64583
102	2014	Brasil	Bahia	no	-40.3506	-9.73083
103	2014	Brasil	Sergipe	no	-37.7131	-10.5639
104	2014	Brasil	Pernambuco	no	-38.7167	-8.21667
105	2014	Brasil	Pernambuco	no	-36.0594	-8.48972
107	2014	Brasil	Pernambuco	no	-40.5	-9.38333
113	2014	Brasil	Paraíba	no	-36.2878	-7.49028
114	2014	Brasil	Paraíba	no	-36.0269	-7.42
114	2014	Brasil	Paraíba	no	-35.9128	-7.14056
117	2014	Brasil	Sergipe	no	-37.3533	-10.2047
117	2014	Brasil	Sergipe	no	-37.3528	-10.2039
117	2014	Brasil	Sergipe	no	-37.3533	-10.2042
117	2014	Brasil	Sergipe	no	-37.5994	-10.0294
117	2014	Brasil	Sergipe	no	-37.6008	-10.0294
117	2014	Brasil	Sergipe	no	-37.6006	-10.0303
117	2014	Brasil	Sergipe	no	-37.5803	-9.97361
117	2014	Brasil	Sergipe	no	-37.5806	-9.97361
117	2014	Brasil	Sergipe	no	-37.5797	-9.97694
117	2014	Brasil	Sergipe	no	-37.3528	-10.0625
117	2014	Brasil	Sergipe	no	-37.6075	-9.98361
117	2014	Brasil	Sergipe	no	-38.0294	-9.55111
117	2014	Brasil	Sergipe	no	-38.0206	-9.56139
117	2014	Brasil	Sergipe	no	-37.7489	-9.79972
117	2014	Brasil	Sergipe	no	-37.875	-9.73972
117	2014	Brasil	Sergipe	no	-38.0628	-9.48333
118	2014	Brasil	Ceará	yes	-39.2792	-7.58528
120	2014	Brasil	Paraíba	no	-35.7486	-6.97056
120	2014	Brasil	Ceará	no	-40.9047	-3.84
120	2014	Brasil	Piauí	no	-43.4942	-9.22278
123	2014	Brasil	Paraíba	yes	-36.1181	-7.04861
124	2014	Brasil	Rio Grande do Norte	no	-36.6514	-6.06944
124	2014	Brasil	Rio Grande do Norte	no	-36.7703	-6.05222
124	2014	Brasil	Rio Grande do Norte	no	-36.7844	-6.02861
124	2014	Brasil	Rio Grande do Norte	no	-36.7442	-6.05917
124	2014	Brasil	Rio Grande do Norte	no	-36.7489	-6.06333
124	2014	Brasil	Rio Grande do Norte	no	-36.7536	-6.05889
124	2014	Brasil	Rio Grande do Norte	no	-36.6508	-6.05667
124	2014	Brasil	Rio Grande do Norte	no	-36.6597	-6.07417
124	2014	Brasil	Rio Grande do Norte	no	-36.7172	-6.07806
124	2014	Brasil	Rio Grande do Norte	no	-36.7381	-6.11111
124	2014	Brasil	Rio Grande do Norte	no	-36.7547	-6.06139
124	2014	Brasil	Rio Grande do Norte	no	-36.6422	-6.06583
124	2014	Brasil	Rio Grande do Norte	no	-36.73	-6.04667
124	2014	Brasil	Rio Grande do Norte	no	-36.6161	-6.07833
124	2014	Brasil	Rio Grande do Norte	no	-36.6497	-6.08444
124	2014	Brasil	Rio Grande do Norte	no	-36.6344	-6.08139
124	2014	Brasil	Rio Grande do Norte	no	-36.6333	-6.06028
124	2014	Brasil	Rio Grande do Norte	no	-36.6056	-6.06944
124	2014	Brasil	Rio Grande do Norte	no	-36.6039	-6.06056
124	2014	Brasil	Rio Grande do Norte	no	-36.5769	-6.05083
124	2014	Brasil	Rio Grande do Norte	no	-36.5047	-6.01222
124	2014	Brasil	Rio Grande do Norte	no	-36.6883	-6.05583
124	2014	Brasil	Rio Grande do Norte	no	-36.6883	-6.05056
124	2014	Brasil	Rio Grande do Norte	no	-36.7086	-6.08667
124	2014	Brasil	Rio Grande do Norte	no	-36.7056	-6.04028
124	2014	Brasil	Rio Grande do Norte	no	-36.7172	-6.04944
124	2014	Brasil	Rio Grande do Norte	no	-36.5939	-6.05194
124	2014	Brasil	Rio Grande do Norte	no	-36.5583	-6.05222
124	2014	Brasil	Rio Grande do Norte	no	-36.5608	-6.035
124	2014	Brasil	Rio Grande do Norte	no	-36.6717	-6.01806
124	2014	Brasil	Rio Grande do Norte	no	-36.6567	-5.97111
124	2014	Brasil	Rio Grande do Norte	no	-36.7333	-6.15889
124	2014	Brasil	Rio Grande do Norte	no	-36.7225	-6.17944
124	2014	Brasil	Rio Grande do Norte	no	-36.6894	-6.11583
124	2014	Brasil	Rio Grande do Norte	no	-36.7239	-6.09333
124	2014	Brasil	Rio Grande do Norte	no	-36.7247	-6.13778
124	2014	Brasil	Rio Grande do Norte	no	-36.6519	-6.13972
124	2014	Brasil	Rio Grande do Norte	no	-36.6211	-6.14972
124	2014	Brasil	Rio Grande do Norte	no	-36.4225	-6.11611
124	2014	Brasil	Rio Grande do Norte	no	-36.4694	-6.10167
124	2014	Brasil	Rio Grande do Norte	no	-36.4111	-6.00861
124	2014	Brasil	Rio Grande do Norte	no	-36.4294	-5.99222
124	2014	Brasil	Rio Grande do Norte	no	-36.3436	-6.09694
124	2014	Brasil	Rio Grande do Norte	no	-36.3611	-6.0825
124	2014	Brasil	Rio Grande do Norte	no	-36.2914	-6.03806
124	2014	Brasil	Rio Grande do Norte	no	-36.2864	-6.08056
124	2014	Brasil	Rio Grande do Norte	no	-36.3253	-6.085
124	2014	Brasil	Rio Grande do Norte	no	-36.3467	-6.04361
124	2014	Brasil	Rio Grande do Norte	no	-36.3117	-6.01556
124	2014	Brasil	Rio Grande do Norte	no	-36.2103	-6.11639
124	2014	Brasil	Rio Grande do Norte	no	-36.2553	-6.10306
125	2014	Brasil	Rio Grande do Norte	yes	-37.4583	-5.08
125	2014	Brasil	Rio Grande do Norte	yes	-37.0828	-5.02639
125	2014	Brasil	Rio Grande do Norte	yes	-37.2956	-4.87083
125	2014	Brasil	Rio Grande do Norte	yes	-36.0767	-5.18472
127	2014	Brasil	Pernambuco	no	-37.4447	-8.50056
128	2014	Brasil	Ceará	no	-39.3439	-7.37917
128	2014	Brasil	Ceará	no	-39.3125	-7.54944
128	2014	Brasil	Ceará	no	-39.3261	-7.64583
129	2014	Brasil	Sergipe	no	-37.8942	-10.7708
131	2014	Brasil	Paraíba	no	-37.3022	-7.00389
134	2014	Brasil	Paraíba	yes	-36.2	-6.6
135	2014	Brasil	Bahia	no	-40.6	-10.9997
136	2014	Brasil	Rio Grande do Norte	no	-37.3019	-5.33722
139	2014	Brasil	Rio Grande do Norte	no	-37.1244	-4.94778
139	2014	Brasil	Rio Grande do Norte	no	-37.3442	-5.18806
139	2014	Brasil	Rio Grande do Norte	no	-36.1256	-5.35694
139	2014	Brasil	Ceará	no	-38.5433	-3.71833
140	2014	Brasil	Pernambuco	no	-39.5667	-8.08333
141	2013	Brasil	Sergipe	no	-37.6667	-9.65
142	2012	Brasil	Ceará	no	-39.4	-7.23333
142	2012	Brasil	Ceará	no	-39.3	-7.3
142	2012	Brasil	Ceará	no	-39.1667	-7.21667
142	2012	Brasil	Ceará	no	-39.5167	-6.98333
142	2012	Brasil	Piauí	no	-42.7	-8.23333
143	2013	Brasil	Rio Grande do Norte	no	-35.8197	-5.5375
145	2013	Brasil	Ceará	no	-38.0553	-4.41333
145	2013	Brasil	Ceará	no	-38.9219	-4.22056
145	2013	Brasil	Ceará	no	-38.9322	-4.27139
145	2013	Brasil	Ceará	no	-38.9925	-4.30333
145	2013	Brasil	Ceará	no	-39.5928	-3.68444
145	2013	Brasil	Ceará	no	-39.4456	-3.58639
145	2013	Brasil	Ceará	no	-39.7997	-3.74917
145	2013	Brasil	Ceará	no	-38.7369	-3.62944
145	2013	Brasil	Ceará	no	-38.662	-3.72855
145	2013	Brasil	Ceará	no	-38.9242	-3.51333
147	2013	Brasil	Paraíba	no	-35.9753	-7.16639
147	2013	Brasil	Paraíba	no	-35.9997	-7.26639
149	2013	Brasil	Bahia	no	-40.22	-12.4383
149	2013	Brasil	Bahia	no	-40.5008	-12.2908
150	2013	Brasil	Pernambuco	no	-40.5497	-9.32806
151	2013	Brasil	Pernambuco	no	-36.0523	-8.48233
153	2013	Brasil	Piauí	yes	-42.6167	-8.78306
154	2013	Brasil	Bahia	no	-42.1115	-11.1354
155	2013	Brasil	Pernambuco	no	-35.9167	-8.23333
156	2013	Brasil	Bahia	no	-42.2053	-14.1642
156	2013	Brasil	Bahia	no	-41.4811	-14.0828
157	2013	Brasil	Bahia	no	-41.0864	-9.22333
157	2013	Brasil	Piauí	no	-42.5536	-8.83361
157	2013	Brasil	Ceará	no	-40.7472	-6.46028
157	2013	Brasil	Paraíba	no	-38.2522	-6.71222
157	2013	Brasil	Rio Grande do Norte	no	-37.4925	-6.83361
161	2013	Brasil	Pernambuco	no	-37.2503	-8.59139
162	2013	Brasil	Ceará	no	-38.7119	-7.40194
163	2013	Brasil	Ceará	no	-39.3372	-3.81833
165	2013	Brasil	Ceará	no	-38.9692	-4.82611
166	2013	Brasil	Pernambuco	no	-37.2503	-8.59139
167	2013	Brasil	Ceará	no	-38.9694	-4.27694
168	2013	Brasil	Bahia	no	-39.4592	-11.3408
170	2013	Brasil	Pernambuco	no	-38.3039	-7.89667
173	2013	Brasil	Sergipe	no	-37.6667	-9.65
175	2013	Brasil	Paraíba	no	-37.3842	-7.03222
177	2013	Brasil	Ceará	no	-40.3333	-3.68333
179	2013	Brasil	Ceará	no	-40.25	-5.25
180	2013	Brasil	Bahia	no	-38.2	-9.39167
181	2013	Brasil	Paraíba	yes	-36.5794	-7.06935
182	2013	Brasil	Pernambuco	no	-35.9667	-8.25
183	2013	Brasil	Bahia	yes	-41.4033	-12.8792
184	2013	Brasil	Bahia	no	-39.8544	-12.9011
185	2013	Brasil	Bahia	no	-40.5214	-13.488
186	2013	Brasil	Pernambuco	yes	-36.1328	-8.50056
190	2013	Brasil	Paraíba	no	-36.3628	-7.05722
193	2013	Brasil	Piauí	yes	-42.2925	-4.245
193	2013	Brasil	Piauí	yes	-42.7856	-8.44278
193	2013	Brasil	Piauí	yes	-43.4064	-8.35889
193	2013	Brasil	Piauí	yes	-41.5211	-5.3875
193	2013	Brasil	Piauí	yes	-41.8958	-3.41917
193	2013	Brasil	Piauí	yes	-41.4672	-7.0775
193	2013	Brasil	Piauí	yes	-41.5211	-3.85528
193	2013	Brasil	Piauí	yes	-41.7717	-4.27194
193	2013	Brasil	Piauí	yes	-42.6919	-9.01028
193	2013	Brasil	Piauí	yes	-41.7372	-6.41611
194	2013	Brasil	Paraíba	no	-37.9858	-7.38389
196	2013	Brasil	Rio Grande do Norte	no	-37.0561	-6.24972
198	2013	Brasil	Sergipe	no	-37.7894	-9.66
199	2013	Brasil	Paraíba	no	-36.8944	-7.47194
201	2013	Brasil	Pernambuco	no	-37.2644	-8.07361
203	2013	Brasil	Ceará	no	-39.3372	-3.81833
204	2013	Brasil	Pernambuco	no	-35.9222	-8.23833
205	2013	Brasil	Pernambuco	no	-38.9997	-8.99972
205	2013	Brasil	Pernambuco	no	-39.3506	-8.61639
205	2013	Brasil	Pernambuco	no	-38.1008	-7.87444
210	2013	Brasil	Pernambuco	no	-35.9222	-8.23833
212	2013	Brasil	Paraíba	yes	-35.7081	-7.01028
212	2013	Brasil	Ceará	yes	-40.2158	-7.3875
212	2013	Brasil	Ceará	yes	-40.6831	-6.51861
214	2012	Brasil	Paraíba	no	-36.905	-7.47917
215	2012	Brasil	Bahia	no	-40.3667	-10.65
217	2012	Brasil	Paraíba	yes	-36.9994	-7.00417
218	2012	Brasil	Bahia	no	-39.8658	-12.9042
219	2012	Brasil	Piauí	no	-41.6	-7.15
219	2012	Brasil	Piauí	no	-41.6	-5.8
219	2012	Brasil	Piauí	no	-41.95	-5.8
220	2012	Brasil	Bahia	no	-39.7667	-12.7
220	2012	Brasil	Bahia	no	-41.8333	-9.43333
220	2012	Brasil	Paraíba	no	-36.25	-7.36667
220	2012	Brasil	Paraíba	no	-36.5	-7.41667
220	2012	Brasil	Rio Grande do Norte	no	-37.3333	-6.58333
221	2012	Brasil	Bahia	no	-38.3958	-10.0553
222	2012	Brasil	Pernambuco	no	-38.1008	-7.87444
223	2012	Brasil	Bahia	no	-41.5783	-12.3508
228	2012	Brasil	Pernambuco	no	-38.7294	-8.12028
228	2012	Brasil	Pernambuco	no	-38.2983	-7.99194
228	2012	Brasil	Pernambuco	no	-38.1017	-7.83806
230	2012	Brasil	Bahia	no	-41.1647	-11.4086
230	2012	Brasil	Bahia	no	-41.1908	-11.4369
230	2012	Brasil	Bahia	no	-41.3308	-10.5053
230	2012	Brasil	Bahia	no	-41.3225	-10.5147
230	2012	Brasil	Bahia	no	-40.5575	-9.69194
230	2012	Brasil	Bahia	no	-40.5789	-9.70111
231	2012	Brasil	Piauí	no	-42.5	-8.66667
232	2012	Brasil	Piauí	no	-43.4833	-9.21667
234	2012	Brasil	Bahia	no	-38.5125	-9.65083
234	2012	Brasil	Bahia	no	-38.4439	-9.65111
235	2012	Brasil	Bahia	no	-42.5244	-14.2628
236	2012	Brasil	Alagoas	no	-38.0694	-9.49222
236	2012	Brasil	Alagoas	no	-37.9139	-9.50333
236	2012	Brasil	Alagoas	no	-37.7847	-9.59667
236	2012	Brasil	Bahia	no	-38.0681	-9.44056
236	2012	Brasil	Sergipe	no	-37.9953	-9.55778
236	2012	Brasil	Sergipe	no	-37.9006	-9.60917
237	2012	Brasil	Sergipe	no	-37.8667	-9.95
238	2012	Brasil	Pernambuco	no	-36.4028	-7.87472
239	2012	Brasil	Rio Grande do Norte	no	-37.09	-6.45972
239	2012	Brasil	Rio Grande do Norte	no	-37.3333	-6.58333
239	2012	Brasil	Rio Grande do Norte	no	-36.6014	-6.47778
239	2012	Brasil	Rio Grande do Norte	no	-37.3814	-5.82222
239	2012	Brasil	Rio Grande do Norte	no	-37.3317	-4.8525
239	2012	Brasil	Rio Grande do Norte	no	-36.7919	-5.17889
239	2012	Brasil	Rio Grande do Norte	no	-36.7953	-5.34694
239	2012	Brasil	Rio Grande do Norte	no	-36.6631	-5.25722
239	2012	Brasil	Rio Grande do Norte	no	-35.6075	-5.67806
239	2012	Brasil	Rio Grande do Norte	no	-36.8689	-5.02083
239	2012	Brasil	Rio Grande do Norte	no	-36.5014	-5.09528
239	2012	Brasil	Rio Grande do Norte	no	-36.3825	-5.1175
239	2012	Brasil	Rio Grande do Norte	no	-35.3783	-5.88694
241	2012	Brasil	Bahia	no	-41.0242	-10.1875
241	2012	Brasil	Bahia	no	-41.51	-9.90028
241	2012	Brasil	Bahia	no	-41.3953	-10.3233
242	2012	Brasil	Paraíba	no	-36.8808	-7.47083
243	2012	Brasil	Minas Gerais	no	-43.9839	-14.9839
244	2012	Brasil	Pernambuco	no	-37.3519	-8.505
249	2012	Brasil	Bahia	no	-40.3625	-10.4647
251	2012	Brasil	Bahia	no	-41.0006	-11.6278
252	2012	Brasil	Sergipe	yes	-37.7925	-9.64917
252	2012	Brasil	Sergipe	yes	-37.2328	-10.0156
252	2012	Brasil	Sergipe	yes	-37.6692	-10.9139
252	2012	Brasil	Sergipe	yes	-37.5619	-10.0258
252	2012	Brasil	Sergipe	yes	-37.4211	-10.2156
252	2012	Brasil	Sergipe	yes	-37.6858	-9.80639
252	2012	Brasil	Sergipe	yes	-38.1731	-10.7169
252	2012	Brasil	Sergipe	yes	-37.5686	-10.7919
252	2012	Brasil	Sergipe	yes	-37.8092	-10.7397
252	2012	Brasil	Sergipe	yes	-37.9997	-11.1858
253	2012	Brasil	Paraíba	no	-36.4147	-7.39333
253	2012	Brasil	Paraíba	no	-36.9047	-7.47306
255	2012	Brasil	Pernambuco	no	-35.9222	-8.23833
256	2012	Brasil	Ceará	no	-39.3	-4.35
258	2012	Brasil	Paraíba	no	-38.2281	-6.75917
259	2012	Brasil	Paraíba	yes	-36.3603	-7.05139
260	2012	Brasil	Minas Gerais	no	-43.8389	-15.0322
261	2012	Brasil	Bahia	no	-39.6667	-11.2
263	2012	Brasil	Paraíba	yes	-36.3603	-7.05139
265	2012	Brasil	Bahia	yes	-41.3683	-13.0222
265	2012	Brasil	Bahia	yes	-42.7228	-11.1119
265	2012	Brasil	Bahia	yes	-42.6297	-11.3958
265	2012	Brasil	Bahia	yes	-41.8136	-13.5856
265	2012	Brasil	Bahia	yes	-40.3231	-10.5078
265	2012	Brasil	Bahia	yes	-42.8653	-10.9156
265	2012	Brasil	Piauí	yes	-43.4897	-9.22278
265	2012	Brasil	Alagoas	yes	-37.7844	-9.62389
265	2012	Brasil	Paraíba	yes	-36.2881	-7.49583
266	2012	Brasil	Pernambuco	no	-35.9214	-8.23861
268	2012	Brasil	Pernambuco	no	-40.935	-8.48222
269	2012	Brasil	Bahia	no	-40.1272	-13.8603
273	2012	Brasil	Paraíba	yes	-36.4794	-7.4475
273	2012	Brasil	Paraíba	yes	-36.2872	-7.48833
274	2012	Brasil	Rio Grande do Norte	no	-36.5089	-5.09444
274	2012	Brasil	Rio Grande do Norte	no	-36.4081	-5.17778
274	2012	Brasil	Rio Grande do Norte	no	-37.3814	-5.82222
275	2012	Brasil	Bahia	yes	-41.1311	-13.9236
276	2012	Brasil	Bahia	no	-40.2333	-13.85
278	2012	Brasil	Bahia	no	-40.4833	-9.41667
281	2012	Brasil	Rio Grande do Norte	yes	-37.0978	-6.45778
281	2012	Brasil	Rio Grande do Norte	yes	-37.2008	-6.71778
281	2012	Brasil	Rio Grande do Norte	yes	-37.2739	-6.465
282	2012	Brasil	Pernambuco	no	-37.2092	-8.06722
282	2012	Brasil	Pernambuco	no	-38.2889	-7.92944
287	2012	Brasil	Paraíba	no	-36.3628	-7.05722
288	2011	Brasil	Bahia	no	-40.2833	-13.6667
289	2011	Brasil	Ceará	no	-39.3333	-3.8
290	2011	Brasil	Rio Grande do Norte	no	-38.4164	-6.29972
290	2011	Brasil	Rio Grande do Norte	no	-37.9147	-6.07028
290	2011	Brasil	Rio Grande do Norte	no	-37.3397	-5.89111
290	2011	Brasil	Rio Grande do Norte	no	-37.2761	-6.57028
290	2011	Brasil	Rio Grande do Norte	no	-36.6525	-5.87444
290	2011	Brasil	Rio Grande do Norte	no	-36.7325	-5.97389
290	2011	Brasil	Rio Grande do Norte	no	-36.6608	-6.68278
290	2011	Brasil	Rio Grande do Norte	no	-36.9511	-5.04611
290	2011	Brasil	Rio Grande do Norte	no	-36.6306	-5.1025
290	2011	Brasil	Rio Grande do Norte	no	-36.585	-5.10944
290	2011	Brasil	Rio Grande do Norte	no	-36.3281	-5.18694
290	2011	Brasil	Rio Grande do Norte	no	-36.7169	-5.25722
290	2011	Brasil	Rio Grande do Norte	no	-36.7561	-5.29083
290	2011	Brasil	Rio Grande do Norte	no	-35.9369	-5.94583
291	2011	Brasil	Sergipe	no	-37.4086	-10.0372
292	2011	Brasil	Pernambuco	yes	-36.1203	-8.50056
293	2011	Brasil	Bahia	no	-38.9881	-9.94278
294	2011	Brasil	Alagoas	no	-37.3808	-9.55778
295	2011	Brasil	Alagoas	no	-37.6725	-9.09861
296	2011	Brasil	Pernambuco	no	-36.1328	-8.50056
297	2011	Brasil	Minas Gerais	no	-43.9839	-14.9858
297	2011	Brasil	Minas Gerais	no	-44.0014	-14.8856
298	2011	Brasil	Pernambuco	no	-37.15	-8.61667
299	2011	Brasil	Bahia	no	-42.4542	-13.8861
299	2011	Brasil	Bahia	no	-42.2003	-13.2958
299	2011	Brasil	Bahia	no	-38.9	-12.25
300	2011	Brasil	Pernambuco	yes	-35.97	-8.28472
301	2011	Brasil	Pernambuco	yes	-38.7283	-8.12139
303	2011	Brasil	Rio Grande do Norte	no	-37.3333	-6.58333
305	2011	Brasil	Piauí	no	-41.5525	-5.32222
306	2011	Brasil	Rio Grande do Norte	yes	-37.3333	-6.58333
307	2011	Brasil	Bahia	no	-38.2525	-9.9825
307	2011	Brasil	Bahia	no	-38.2592	-10.0553
307	2011	Brasil	Bahia	no	-38.3553	-10.465
307	2011	Brasil	Bahia	no	-38.3472	-10.5217
307	2011	Brasil	Bahia	no	-38.3036	-10.485
307	2011	Brasil	Bahia	no	-38.3119	-10.4453
307	2011	Brasil	Bahia	no	-38.2511	-10.2481
307	2011	Brasil	Bahia	no	-38.0347	-10.2314
307	2011	Brasil	Bahia	no	-37.9764	-9.99667
307	2011	Brasil	Bahia	no	-38.0956	-9.82667
307	2011	Brasil	Bahia	no	-39.0681	-11.9422
307	2011	Brasil	Bahia	no	-38.9039	-11.8319
307	2011	Brasil	Bahia	no	-39.2306	-11.7828
307	2011	Brasil	Bahia	no	-39.0864	-10.9553
307	2011	Brasil	Bahia	no	-39.0806	-10.9553
307	2011	Brasil	Bahia	no	-38.6314	-10.6608
307	2011	Brasil	Bahia	no	-38.5897	-10.5903
307	2011	Brasil	Bahia	no	-39.1697	-10.4456
307	2011	Brasil	Bahia	no	-39.3408	-10.4089
307	2011	Brasil	Bahia	no	-39.8261	-10.6981
307	2011	Brasil	Bahia	no	-38.9622	-10.305
307	2011	Brasil	Bahia	no	-40.3725	-10.4433
307	2011	Brasil	Bahia	no	-41.1653	-13.9058
307	2011	Brasil	Bahia	no	-41.1731	-13.9144
307	2011	Brasil	Bahia	no	-41.2408	-12.9656
307	2011	Brasil	Bahia	no	-41.3644	-12.5547
307	2011	Brasil	Bahia	no	-41.4156	-12.4025
307	2011	Brasil	Bahia	no	-40.4272	-13.0353
307	2011	Brasil	Bahia	no	-40.5322	-12.3931
307	2011	Brasil	Bahia	no	-40.0767	-11.8778
307	2011	Brasil	Bahia	no	-40.0961	-11.8778
307	2011	Brasil	Bahia	no	-40.6958	-11.4911
307	2011	Brasil	Bahia	no	-40.3522	-10.9606
307	2011	Brasil	Bahia	no	-41.0767	-11.8892
307	2011	Brasil	Bahia	no	-41.0744	-11.8925
307	2011	Brasil	Bahia	no	-42.3828	-11.5483
307	2011	Brasil	Bahia	no	-41.2114	-12.2597
307	2011	Brasil	Bahia	no	-42.2833	-11.4
307	2011	Brasil	Bahia	no	-41.8167	-13.05
307	2011	Brasil	Bahia	no	-38.8667	-11.7667
307	2011	Brasil	Bahia	no	-41.0333	-11.3
309	2011	Brasil	Ceará	yes	-40.2158	-7.3875
310	2011	Brasil	Sergipe	no	-37.6667	-9.65
311	2011	Brasil	Minas Gerais	no	-44.1523	-14.3771
313	2011	Brasil	Pernambuco	no	-36.0594	-8.48972
315	2011	Brasil	Pernambuco	no	-35.9222	-8.23833
316	2011	Brasil	Paraíba	no	-37.12	-7.88944
316	2011	Brasil	Paraíba	yes	-37.0964	-6.92722
316	2011	Brasil	Paraíba	no	-38.2281	-6.75917
316	2011	Brasil	Paraíba	no	-36.4708	-6.75778
317	2011	Brasil	Paraíba	yes	-36.5344	-7.3825
318	2011	Brasil	Pernambuco	no	-37.1208	-9.1125
319	2011	Brasil	Rio Grande do Norte	no	-37.3333	-5.18333
325	2011	Brasil	Pernambuco	no	-36.1383	-8.52333
326	2011	Brasil	Pernambuco	no	-36.0333	-8.36667
326	2011	Brasil	Ceará	no	-40.75	-4.26667
326	2011	Brasil	Pernambuco	no	-35.7833	-8.23333
328	2011	Brasil	Bahia	no	-40.154	-13.8627
330	2011	Brasil	Ceará	no	-40.3333	-3.68333
333	2011	Brasil	Sergipe	no	-37.865	-9.96306
334	2011	Brasil	Pernambuco	yes	-35.97	-8.28472
334	2011	Brasil	Pernambuco	yes	-36.7386	-8.3625
334	2011	Brasil	Pernambuco	yes	-36.7753	-8.46611
334	2011	Brasil	Pernambuco	yes	-37.1572	-8.62083
334	2011	Brasil	Pernambuco	yes	-37.64	-8.08611
334	2011	Brasil	Pernambuco	yes	-38.2892	-7.98194
334	2011	Brasil	Pernambuco	yes	-39.1267	-8.0725
334	2011	Brasil	Pernambuco	yes	-39.4033	-7.75167
334	2011	Brasil	Pernambuco	yes	-39.5792	-8.08889
334	2011	Brasil	Pernambuco	yes	-40.0222	-7.64861
335	2011	Brasil	Rio Grande do Norte	no	-37.2761	-6.56611
336	2011	Brasil	Rio Grande do Norte	yes	-37.2761	-6.56611
337	2011	Brasil	Bahia	no	-39.7667	-12.7
338	2011	Brasil	Bahia	yes	-41.1536	-11.5583
338	2011	Brasil	Bahia	yes	-40.5533	-11.4594
338	2011	Brasil	Bahia	yes	-41.3897	-12.5617
338	2011	Brasil	Bahia	yes	-41.5611	-12.5606
338	2011	Brasil	Bahia	yes	-41.7756	-13.1508
338	2011	Brasil	Bahia	yes	-41.7406	-13.2781
341	2011	Brasil	Paraíba	yes	-35.9156	-7.36361
342	2011	Brasil	Bahia	no	-40.55	-11.4333
345	2010	Brasil	Pernambuco	no	-38.5333	-8.2
348	2010	Brasil	Alagoas	no	-37.8333	-9.6
350	2010	Brasil	Pernambuco	no	-40.6	-7.48333
352	2010	Brasil	Rio Grande do Norte	no	-37.25	-6.58333
353	2010	Brasil	Paraíba	no	-36.9083	-7.43694
353	2010	Brasil	Paraíba	no	-36.5608	-7.53139
353	2010	Brasil	Paraíba	no	-36.4892	-7.42583
354	2010	Brasil	Paraíba	no	-36.8667	-7.46667
355	2010	Brasil	Rio Grande do Norte	yes	-37.21	-6.65667
355	2010	Brasil	Rio Grande do Norte	yes	-36.7878	-6.66861
355	2010	Brasil	Paraíba	yes	-37.4256	-7.02528
355	2010	Brasil	Pernambuco	yes	-37.5011	-8.73222
355	2010	Brasil	Pernambuco	yes	-37.0886	-8.67667
355	2010	Brasil	Pernambuco	yes	-36.4717	-8.65833
356	2010	Brasil	Bahia	no	-39.0153	-9.94444
357	2010	Brasil	Ceará	no	-40.8878	-4.69917
358	2010	Brasil	Piauí	no	-41.5	-4.08333
359	2010	Brasil	Bahia	no	-39.7667	-12.7
361	2010	Brasil	Paraíba	no	-36.8667	-7.46667
363	2010	Brasil	Paraíba	no	-36.8667	-7.46667
364	2010	Brasil	Pernambuco	no	-37.2328	-8.46611
366	2010	Brasil	Pernambuco	no	-38.7167	-8.21667
367	2010	Brasil	Pernambuco	no	-36.0523	-8.48233
368	2010	Brasil	Pernambuco	no	-37.2092	-8.06722
368	2010	Brasil	Pernambuco	no	-37.5478	-8.25917
368	2010	Brasil	Pernambuco	no	-38.2889	-7.92944
369	2010	Brasil	Piauí	yes	-42.5931	-8.51917
369	2010	Brasil	Piauí	yes	-43.4897	-9.22278
369	2010	Brasil	Pernambuco	yes	-38.7283	-8.12139
369	2010	Brasil	Pernambuco	yes	-38.2892	-7.98194
370	2010	Brasil	Bahia	yes	-39.1	-11.9333
371	2010	Brasil	Rio Grande do Norte	no	-37.0561	-6.26639
372	2010	Brasil	Paraíba	no	-37.7467	-6.34389
373	2010	Brasil	Paraíba	no	-36.8667	-7.46667
375	2010	Brasil	Alagoas	no	-36.6336	-9.53694
376	2010	Brasil	Piauí	yes	-42.595	-8.51222
377	2010	Brasil	Pernambuco	no	-38.7167	-8.21667
[truncated: 578 more rows]
